# Supplementary material for: The representation of scientific research in the national curriculum and secondary school pupils’ perceptions of research, its function, usefulness and value to their lives
Source: F1000Res. 2016 Feb 12;4:1442. Originally published 2015 Dec 14. [Version 2] doi: 10.12688/f1000research.7449.2 (PMC4722701; doi:10.12688/f1000research.7449.2)
Supplement: Complete pupil data set — The complete data set of all the pupil returns from seven different participating schools. The data is anonymised. The question number can be related to the actual question by referring to the questionnaire in the supplementary information. The Likert scale is as follows; 1:strongly disagree; 2:disagree; 3:neither agree nor disagree or unsure; 4:agree; 5:strongly agree. [file f1000research-4-8589-s0000.tgz]

Archive with 1 entries (1 files):
- f2736f15-e049-46b6-b92f-109c49325a67_39d46ffc-7f90-40eb-a6fa-093679d0bc00_Complete_data_set.xlsx
