# Supplementary material for: The representation of scientific research in the national curriculum and secondary school pupils’ perceptions of research, its function, usefulness and value to their lives
Source: F1000Res. 2016 Feb 12;4:1442. Originally published 2015 Dec 14. [Version 2] doi: 10.12688/f1000research.7449.2 (PMC4722701; doi:10.12688/f1000research.7449.2)
Supplement: Complete pupil data set — The complete data set of all the pupil returns from seven different participating schools. The data is anonymised. The question number can be related to the actual question by referring to the questionnaire in the supplementary information. The Likert scale is as follows; 1:strongly disagree; 2:disagree; 3:neither agree nor disagree or unsure; 4:agree; 5:strongly agree. [file f1000research-4-8589-s0000.tgz › f2736f15-e049-46b6-b92f-109c49325a67_39d46ffc-7f90-40eb-a6fa-093679d0bc00_Complete_data_set.xlsx]

## Sheet: Complete data set
sheetid1	pidx	Gender	Year	School	Q1	Q2	Q3	Q4	Q5	Q6	Q7	Q8	Q9	Q10	Q11	Q12	Q13	Q14	Q15	Q16	Q17	Q18	Q19	Q20	Q21	Q22	Q23	Q24	Q25
20140123 B0002	13082	Female	13	SS	Strongly agree	1	1	3	4	2	1	4	2	1	4	3	2	2	3	1	1	5	1	2	1	4	1	2	2
20140123 B0003	13213	-	12	SS	Strongly agree	2	1	1	4	1	2	4	1	4	5	3	3	1	3	1	2	4	1	4	2	4	1	4	1
20140123 B0004	13301	Male	12	SS	Agree	1	3	2	3	2	1	1	1	2	3	4	2	2	1	4	3	5	1	1	2	5	2	4	2
20140123 B0005	17279	Male	13	SS	Agree	1	1	1	5	2	2	2	2	2	5	2	4	4	4	2	2	5	2	4	2	5	1	2	4
20140123 B0006	17321	Male	13	SS	Strongly agree	3	3	3	2	2	1	1	1	2	4	4	1	1	2	1	1	4	1	3	4	5	3	5	1
20140123 B0007	17330	Female	13	SS	Strongly agree	1	1	4	4	2	1	2	2	1	4	2	3	1	5	1	1	4	1	3	2	4	1	1	2
20140123 B0008	17312	Male	13	SS	Agree	2	2	3	5	2	2	3	3	5	3	5	4	4	4	1	3	5	2	4	2	5	2	4	2
20140123 B0009	17288	Male	13	SS	Strongly agree	1	1	5	5	2	1	3	2	2	5	5	2	4	4	3	2	5	2	3	1	5	1	3	2
20140123 B0010	17297	-	13	SS	Strongly agree	1	2	5	4	2	2	2	2	3	5	4	2	2	3	2	3	5	3	3	2	4	2	3	2
20140123 B0011	17349	Male	13	SS	Disagree	3	2	4	4	2	3	2	2	3	4	4	1	3	3	4	3	5	2	5	2	5	4	2	2
20140123 B0012	13116	Female	13	SS	Neither agree nor disagree or unsure	2	4	3	4	2	2	2	2	2	3	3	3	3	3	2	3	4	2	3	3	3	2	2	2
20140123 B0013	13295	-	12	SS	Strongly agree	3	1	3	5	2	1	3	2	4	5	3	3	3	4	1	3	5	2	3	2	5	1	3	1
20140123 B0014	17002	Male	12	SS	Strongly agree	3	1	1	3	1	1	3	1	2	5	5	3	5	3	2	4	3	1	5	3	5	1	3	3
20140123 B0015	13240	Female	12	SS	Strongly agree	2	3	3	3	4	1	2	2	3	4	3	2	2	3	2	2	4	2	3	3	4	1	3	2
20140123 B0016	13259	-	12	SS	Agree	2	3	4	5	2	1	3	2	4	5	3	2	3	3	2	3	5	2	2	1	2	1	3	1
20140123 B0017	16975	-	13	SS	Strongly agree	3	1	3	4	3	3	3	3	3	5	2	2	2	2	2	3	4	2	2	3	3	1	3	4
20140123 B0018	13392	Male	12	SS	Strongly agree	2	2	4	4	2	1	4	2	3	4	4	2	2	4	2	3	4	2	3	1	4	2	3	2
20140123 B0019	13310	Male	12	SS	Strongly agree	1	1	5	5	1	2	2	2	2	5	2	1	4	1	4	5	5	1	5	3	5	1	3	3
20140123 B0020	14298	Female	12	SS	Agree	3	3	4	3	2	1	2	2	2	4	2	2	2	3	2	2	4	2	3	2	3	2	3	2
20140123 B0021	14331	Female	12	SS	Neither agree nor disagree or unsure	2	3	3	3	2	3	4	3	2	3	3	2	3	2	2	3	3	2	2	3	3	2	3	2
20140123 B0022	14304	Male	12	SS	Strongly agree	2	1	3	3	1	1	3	1	2	4	2	2	2	2	1	1	5	1	2	1	3	2	4	1
20140123 B0023	14313	Female	12	SS	Agree	2	2	4	4	2	2	3	2	2	3	3	3	2	3	3	2	5	2	3	2	3	3	2	2
20140123 B0024	14322	Male	12	SS	Agree	2	2	4	4	2	2	3	2	1	4	2	1	2	2	2	2	4	2	2	2	2	2	2	2
20140123 B0025	14359	Female	12	--	Agree	2	2	2	4	2	2	2	2	2	5	4	2	2	4	2	2	4	2	2	2	4	2	2	2
20140123 B0026	14368	Female	12	--	Agree	2	2	1	2	2	2	2	2	2	2	2	2	2	2	2	2	4	2	2	2	2	2	2	2
20140123 B0027	14340	Female	12	SS	Neither agree nor disagree or unsure	4	2	3	4	3	3	2	3	2	3	3	2	3	3	2	3	4	3	3	3	3	2	3	2
20140123 B0028	12991	Female	13	SS	Neither agree nor disagree or unsure	1	1	4	5	2	3	1	2	3	5	4	2	3	4	1	3	5	1	4	4	5	1	3	2
20140123 B0029	13019	Female	13	SS	Strongly agree	1	2	4	4	2	1	1	2	2	5	3	1	2	4	2	3	4	2	3	2	4	2	3	2
20140123 B0030	13000	Female	13	SS	Strongly agree	1	2	4	5	2	1	2	2	2	4	3	3	3	2	2	3	5	1	3	1	5	3	3	2
20140123 B0031	13064	Female	13	SS	Strongly agree	2	2	4	4	2	1	2	3	2	5	2	4	3	3	2	3	5	2	4	1	5	2	4	2
20140123 B0032	17260	Female	13	SS	Strongly agree	3	2	3	3	2	1	3	3	2	4	3	2	2	3	2	2	3	2	2	3	4	1	3	3
20140123 B0033	17251	Female	13	SS	Agree	2	1	3	5	2	2	3	2	3	4	4	3	4	4	2	3	5	2	2	2	4	1	3	2
20140123 B0034	17428	-	13	SS	Strongly agree	2	1	4	5	3	2	2	2	2	4	3	2	2	3	2	1	5	2	3	2	4	2	3	2
20140123 B0035	12317	Female	12	SS	Strongly agree	2	2	5	5	2	1	1	2	2	5	2	2	2	4	2	3	5	2	3	1	2	2	2	3
20140123 B0036	12353	Female	13	SS	Strongly agree	1	2	3	4	2	3	3	2	4	5	3	2	1	2	1	3	5	1	2	3	4	2	4	1
20140123 B0037	12274	-	13	--	Agree	2	2	1	3	2	2	2	1	2	5	2	2	2	2	1	2	5	1	3	2	4	1	2	2
20140123 B0038	12265	Female	13	--	Strongly agree	3	2	5	5	2	1	2	3	3	5	3	2	1	2	2	2	5	1	4	1	4	2	3	2
20140123 B0039	12292	Female	13	SS	Strongly agree	1	1	2	4	3	1	2	2	1	5	3	2	2	4	2	2	5	2	4	1	5	1	2	3
20140123 B0040	12326	Male	13	SS	Agree	1	2	4	5	1	2	3	1	3	3	3	3	3	3	1	3	5	2	3	3	3	1	3	2
20140123 B0041	12362	Female	13	SS	Strongly agree	1	4	4	5	2	1	2	2	4	4	2	1	1	2	2	2	4	2	2	1	3	2	2	1
20140123 B0042	12344	Female	13	SS	Strongly agree	2	2	5	4	2	1	2	2	2	5	2	4	2	2	3	2	5	1	3	1	5	1	2	2
20140123 B0043	12335	Female	13	SS	Agree	2	2	4	4	2	2	2	2	3	4	4	3	2	4	2	3	4	2	2	3	4	3	3	3
20140123 B0044	12283	Female	13	SS	Agree	2	1	3	3	1	2	3	2	2	3	3	2	3	3	2	3	4	2	3	2	4	1	3	3
20140123 B0045	12308	Female	13	--	Agree	1	1	4	5	2	2	2	2	3	4	2	2	2	3	2	2	5	2	1	2	4	2	3	1
20140123 B0046	12371	Female	13	SS	Strongly agree	2	1	4	4	2	1	2	2	4	4	2	2	3	3	3	4	4	2	3	2	4	2	3	2
20140123 B0047	12256	Female	13	SS	Agree	2	2	4	4	2	2	2	2	2	4	2	-	3	3	2	2	4	2	3	2	4	1	2	2
20140123 B0048	14207	Female	12	SS	Agree	2	2	2	2	2	1	4	3	2	4	4	2	2	2	3	3	5	2	4	4	3	3	3	1
20140123 B0049	14216	Female	12	SS	Agree	3	2	4	4	2	2	2	2	2	4	2	3	2	2	2	2	4	3	3	2	2	2	2	3
20140123 B0050	13028	Female	13	SS	Strongly agree	1	2	3	4	2	2	2	2	3	4	2	2	2	3	2	2	4	2	3	3	2	2	3	2
20140123 B0051	13073	Female	12	SS	Agree	2	3	4	3	2	2	3	2	3	4	3	3	3	2	2	2	4	2	3	2	3	3	3	2
20140123 B0052	13046	Female	13	SS	Agree	2	2	3	5	1	2	3	2	2	4	3	1	2	3	1	2	4	2	2	3	4	3	2	2
20140123 B0053	13107	Female	13	SS	Strongly agree	2	2	2	4	2	1	2	2	2	4	3	3	3	1	2	2	5	2	4	2	5	2	2	2
20140123 B0054	13055	Female	13	SS	Agree	1	1	4	4	3	1	2	1	2	4	3	3	4	4	4	1	5	3	3	2	4	1	2	2
20140123 B0055	13091	Female	13	SS	Agree	1	2	4	5	2	2	2	2	3	5	2	2	2	3	2	3	5	2	4	3	4	2	3	1
20140123 B0056	13037	Female	13	SS	Strongly agree	2	2	4	2	2	2	3	4	2	4	3	3	3	3	2	2	4	2	2	3	5	2	2	2
20140123 B0057	13125	Female	13	SS	Agree	2	2	4	2	3	2	2	2	3	4	3	3	3	3	3	3	4	2	2	2	4	2	3	2
20140123 B0058	13134	Male	13	--	Agree	2	2	4	4	2	2	3	2	2	5	4	2	2	4	2	2	5	2	3	2	5	2	2	2
20140123 B0059	13143	Female	13	SS	Agree	2	3	3	4	3	2	3	3	3	5	2	3	4	4	4	3	4	2	4	3	5	2	3	3
20140123 B0060	17507	Female	12	SS	Agree	3	2	1	2	2	2	4	3	2	5	4	2	2	3	2	4	3	2	3	3	3	3	3	2
20140123 B0061	17525	Male	12	SS	Strongly agree	2	2	4	4	2	2	2	2	2	4	2	4	2	2	1	1	4	2	2	2	4	2	2	2
20140123 B0062	17534	Male	12	SS	Neither agree nor disagree or unsure	2	3	3	4	2	2	4	3	3	4	3	2	2	3	2	2	4	2	2	3	3	2	2	2
20140123 B0063	14225	Male	12	SS	Agree	2	2	2	3	2	2	2	2	2	5	2	2	2	2	2	2	2	2	2	2	2	2	2	2
20140123 B0064	14234	Male	12	SS	Neither agree nor disagree or unsure	2	2	4	4	3	2	2	3	3	4	3	2	3	2	4	2	4	3	3	4	3	2	3	2
20140123 B0065	14243	Female	12	SS	Agree	1	1	1	5	1	1	3	1	1	3	1	1	2	2	1	2	5	2	2	2	1	1	1	1
20140123 B0066	14252	Female	12	SS	Strongly agree	3	2	#NULL!	5	3	1	1	3	3	5	2	2	2	3	3	1	3	2	2	1	3	2	2	1
20140123 B0067	14270	Male	12	SS	Strongly agree	2	2	4	4	1	3	4	1	4	5	1	2	2	2	2	3	4	1	2	2	1	2	1	5
20140123 B0068	14261	Male	12	SS	Agree	3	2	2	2	3	1	3	3	2	5	2	2	1	1	2	2	4	2	3	2	4	2	2	3
20140123 B0069	14289	Male	12	SS	Strongly agree	3	3	3	3	3	1	3	3	3	3	2	2	3	2	3	3	3	3	4	1	2	1	3	3
20140123 B0070	15255	Male	12	SS	Agree	1	1	2	3	2	1	2	2	1	5	3	3	3	3	1	3	5	2	2	3	5	1	3	2
20140123 B0071	15219	Female	13	SS	Agree	2	1	4	5	2	1	2	2	3	4	2	2	2	2	2	3	5	2	2	1	4	2	3	2
20140123 B0072	15194	Male	12	SS	Strongly agree	2	2	4	5	1	1	2	2	2	4	3	2	4	2	2	2	4	2	2	1	4	1	3	1
20140123 B0073	15237	Female	12	SS	Strongly agree	2	1	3	4	2	1	2	1	3	4	2	1	1	3	1	1	4	1	2	1	5	1	2	2
20140123 B0074	15167	Male	12	SS	Agree	2	2	4	3	2	2	4	2	4	4	2	2	2	2	2	2	4	2	4	2	4	2	2	2
20140123 B0075	14012	Male	12	SS	Agree	2	1	4	5	2	2	3	2	2	5	3	2	2	3	2	2	5	2	2	1	5	3	3	2
20140123 B0076	14049	-	12	--	Agree	2	2	3	4	2	2	4	3	2	2	2	2	3	3	2	2	4	2	2	2	3	2	2	2
20140123 B0077	14058	Female	12	SS	Agree	2	2	4	3	2	2	2	2	2	4	2	2	2	3	2	2	3	2	2	2	4	2	2	2
20140123 B0078	14067	Female	12	SS	Agree	2	2	2	4	2	2	2	2	2	4	2	2	2	2	2	2	4	2	3	2	4	2	2	2
20140123 B0079	14085	Female	12	SS	Strongly agree	2	2	2	2	2	1	4	2	2	4	3	2	2	4	1	3	4	1	2	1	5	2	3	2
20140123 B0080	14094	-	12	--	Strongly agree	2	1	2	5	1	1	4	3	2	5	4	2	1	2	1	3	5	1	3	1	3	2	3	1
20140123 B0081	14100	Male	12	--	Agree	2	2	3	3	1	1	3	3	2	5	5	1	2	2	1	1	3	2	2	2	3	1	3	3
20140123 B0082	14119	Female	12	--	Strongly agree	2	1	5	5	1	1	4	2	2	5	3	2	1	3	1	1	5	1	3	3	4	1	4	1
20140123 B0083	17303	Female	13	SS	Agree	2	2	5	5	2	2	2	2	2	5	3	4	2	2	2	2	5	1	2	1	5	1	3	4
20140123 B0084	17358	Male	13	SS	Strongly agree	2	3	3	3	2	2	2	2	3	5	1	1	2	5	4	3	5	1	3	3	5	1	2	2
20140123 B0085	14863	Male	12	SS	Agree	1	2	3	3	2	3	2	2	3	4	2	1	2	2	1	3	4	2	3	3	4	1	3	2
20140123 B0086	14997	Male	12	SS	Agree	2	2	4	4	2	2	2	2	3	4	2	2	2	2	2	4	4	2	4	3	4	2	2	2
20140123 B0087	15547	Female	13	--	Strongly agree	2	2	5	4	3	1	2	1	1	4	4	1	2	5	2	3	5	1	2	1	5	1	3	2
20140123 B0088	14933	Male	12	SS	Strongly agree	1	2	5	5	2	2	2	2	2	5	2	4	-	3	2	3	5	2	2	4	5	1	5	2
20140123 B0089	15042	Male	12	SS	Strongly agree	3	1	4	5	1	1	2	-	4	5	-	2	1	3	1	4	5	2	2	3	-	1	3	1
20140123 B0090	14951	Female	12	SS	Strongly agree	2	1	3	5	1	1	3	1	4	5	3	1	2	4	1	3	4	1	2	1	5	1	4	1
20140123 B0091	14845	Male	12	SS	Strongly agree	2	2	5	4	1	2	3	1	3	5	4	2	3	4	2	3	4	1	3	2	5	1	3	2
20140123 B0092	14836	Female	12	SS	Strongly agree	1	2	4	4	2	2	3	2	3	5	3	2	3	3	2	2	5	2	2	2	4	2	3	2
20140123 B0093	14128	-	12	--	Agree	4	3	4	3	5	1	1	1	3	3	4	2	2	4	2	2	3	1	4	2	4	4	3	2
20140123 B0094	14137	Female	12	--	Agree	2	2	3	4	2	1	4	2	3	4	3	2	2	4	2	3	5	2	2	2	4	2	2	2
20140123 B0095	14146	Male	12	SS	Strongly agree	2	1	3	4	2	2	3	2	2	4	2	2	2	3	2	3	4	2	3	3	4	2	2	3
20140123 B0096	13994	Male	12	--	Strongly agree	1	1	3	1	2	1	1	2	3	5	3	1	3	2	1	4	5	1	3	2	4	1	2	1
20140123 B0097	14030	Male	12	SS	Strongly agree	2	3	2	2	2	2	3	2	3	4	3	1	2	3	3	1	4	2	2	1	4	1	4	2
20140123 B0098	14003	-	12	--	Strongly agree	3	3	3	3	3	1	1	2	4	5	3	3	2	2	2	1	4	2	2	4	5	2	2	3
20140123 B0099	14021	Male	12	SS	Agree	2	2	1	4	3	2	2	2	4	4	2	2	2	3	2	3	5	3	2	1	2	1	2	2
20140123 B0100	13976	Female	13	--	Strongly agree	2	1	2	4	2	1	2	1	1	4	2	3	2	3	1	1	4	1	3	1	5	1	1	1
20140123 B0101	13985	-	12	SS	Agree	1	1	5	2	2	1	2	1	3	5	4	1	1	3	1	1	5	1	5	1	5	1	2	1
20140123 B0102	17631	Male	12	SS	Agree	2	2	2	4	2	3	3	2	3	5	4	2	2	1	2	2	4	1	2	3	4	2	2	2
20140123 B0103	17455	Male	12	SS	Strongly agree	1	2	5	3	2	4	2	2	2	2	2	2	1	2	4	5	5	1	2	4	5	2	4	4
20140123 B0104	17464	Male	12	SS	Strongly agree	1	1	3	2	1	1	2	2	1	5	4	2	1	1	1	1	5	2	2	1	5	1	3	1
20140123 B0105	17516	Female	12	--	Strongly agree	2	2	2	3	2	3	4	2	2	4	2	2	1	3	2	2	1	2	4	3	4	1	3	2
20140123 B0106	17473	Female	13	SS	Strongly agree	2	4	5	4	2	2	4	1	2	5	2	2	2	4	4	2	5	2	4	2	5	1	2	1
20140123 B0107	17589	Female	12	--	Agree	3	3	5	3	1	1	2	2	3	5	3	4	2	4	1	3	4	1	1	1	5	2	2	1
20140123 B0108	17604	Female	12	SS	Strongly agree	1	2	5	4	2	1	3	3	2	5	1	2	2	2	2	1	5	1	3	2	3	2	3	3
20140123 B0109	17482	Female	12	SS	Strongly agree	1	1	5	5	1	1	3	3	3	5	3	2	1	3	1	2	5	1	2	1	1	1	2	1
20140123 B0110	14711	Female	13	--	Agree	2	2	2	4	1	1	4	3	4	5	2	2	3	2	2	1	5	1	2	1	5	1	4	2
20140123 B0111	14702	Female	13	--	Agree	3	2	4	2	2	2	3	2	3	5	3	2	2	2	1	2	4	2	3	2	4	1	3	-
20140123 B0112	14696	Female	13	--	Strongly agree	3	2	3	3	2	2	3	2	3	5	3	2	2	2	2	3	3	2	2	2	4	2	3	1
20140123 B0113	14748	Male	13	--	Agree	2	3	2	2	3	1	2	2	2	3	4	2	1	1	3	3	3	2	2	3	4	3	3	2
20140123 B0114	14678	Male	13	--	Agree	3	2	2	3	2	1	3	2	3	3	2	2	2	3	2	2	3	2	2	3	2	2	2	3
20140123 B0115	14739	Female	13	--	Agree	2	2	3	2	2	2	2	3	2	2	2	2	2	2	2	2	3	2	2	2	2	3	3	2
20140123 B0116	14669	Male	13	--	Neither agree nor disagree or unsure	4	1	2	3	2	1	2	3	2	2	1	3	4	2	1	1	3	2	1	&	2	2	2	2
20140123 B0117	14650	Male	13	--	Agree	2	5	2	1	3	4	2	3	3	3	5	4	3	3	5	3	2	1	4	1	4	2	4	1
20140123 B0118	14641	Male	13	--	Agree	2	2	5	5	2	1	3	2	3	5	1	2	2	2	1	2	5	1	2	2	2	1	2	2
20140123 B0119	12469	Male	13	--	Strongly agree	2	1	4	5	2	1	2	2	3	4	1	1	1	1	2	1	5	2	3	1	4	2	3	2
20140123 B0120	12663	Female	12	SS	Strongly agree	1	1	4	5	2	1	3	2	1	5	2	2	2	2	1	1	5	2	2	3	2	1	2	2
20140123 B0121	12672	Female	12	SS	Agree	2	1	3	4	2	2	3	1	2	2	1	1	5	4	1	2	5	1	3	2	5	2	3	2
20140123 B0122	15574	Female	12	SS	Agree	2	2	4	5	3	2	1	3	3	3	3	2	2	3	2	2	4	3	3	3	4	3	3	3
20140123 B0123	15006	Female	13	SS	Agree	1	1	2	5	3	2	2	2	2	5	2	2	3	2	3	2	5	2	4	2	5	1	2	2
20140123 B0124	15015	Female	12	SS	Agree	2	1	5	3	2	2	2	2	2	5	3	2	2	3	1	2	2	1	2	2	4	1	2	2
20140123 B0125	15024	Female	12	SS	Strongly agree	2	2	4	3	3	3	4	2	4	4	3	4	2	4	3	2	5	2	4	3	5	2	3	2
20140123 B0126	14979	Female	12	SS	Agree	1	2	4	4	1	2	4	2	2	5	2	1	2	4	2	2	4	1	2	2	4	1	2	1
20140123 B0127	14960	Male	12	SS	Strongly agree	3	2	4	4	2	1	3	2	2	4	2	2	2	2	2	2	3	2	3	1	4	2	2	1
20140123 B0128	14988	Female	12	SS	Strongly agree	2	3	5	4	2	2	3	3	2	4	5	2	3	2	2	2	4	2	3	2	4	3	3	2
20140123 B0129	14872	-	12	SS	Strongly agree	2	1	4	4	2	2	2	1	3	5	2	2	5	5	-	2	5	1	2	2	1	1	2	2
20140123 B0130	14793	Male	13	--	Strongly agree	2	2	4	4	2	1	3	2	4	5	3	2	2	3	3	3	5	2	2	2	4	2	2	2
20140123 B0131	14784	Male	13	--	Strongly agree	2	2	3	4	3	2	2	2	3	3	3	3	3	4	2	3	5	2	3	2	3	1	3	2
20140123 B0132	14766	Male	13	--	Strongly agree	1	1	2	2	2	1	2	2	3	5	2	2	1	2	1	3	5	3	2	3	5	1	3	2
20140123 B0133	14818	Male	13	--	Strongly agree	3	1	2	4	2	1	3	2	3	5	3	2	3	3	2	1	5	2	2	1	5	4	2	2
20140123 B0134	14854	Female	12	SS	Strongly agree	1	2	4	4	1	2	4	2	2	5	4	4	2	4	2	2	4	2	2	2	5	1	2	2
20140123 B0135	13532	Female	12	SS	Agree	2	2	3	4	2	3	3	2	3	4	2	2	2	3	2	2	4	2	2	2	4	2	2	2
20140123 B0136	15538	Female	13	SS	Neither agree nor disagree or unsure	3	2	4	3	2	3	3	3	3	4	2	2	3	3	2	3	3	2	3	2	3	2	3	2
20140123 B0137	15644	Female	13	SS	Agree	2	3	2	3	2	2	2	2	3	4	3	1	2	2	1	2	3	1	3	3	4	1	2	1
20140123 B0138	15671	Female	13	SS	Agree	2	2	4	4	2	3	3	3	3	4	3	4	3	4	2	3	5	2	3	3	4	1	3	1
20140123 B0139	15705	Male	13	SS	Agree	2	3	3	4	2	2	2	2	4	5	2	2	4	3	2	2	4	2	2	2	5	1	2	2
20140123 B0140	15723	Male	13	--	Agree	1	2	4	4	1	2	1	1	2	5	4	4	2	4	2	3	5	1	2	3	5	1	3	2
20140123 B0141	15714	Male	13	--	Strongly agree	2	1	2	2	1	1	2	3	3	5	3	2	1	2	2	2	2	2	2	1	2	1	3	2
20140123 B0142	15653	Male	13	--	Neither agree nor disagree or unsure	2	4	3	4	1	3	2	2	3	5	4	4	4	3	2	3	1	2	2	3	5	1	3	1
20140123 B0143	15583	Female	13	SS	Strongly agree	1	1	5	5	1	1	3	1	1	5	3	3	3	5	2	1	5	1	1	1	5	1	1	1
20140123 B0144	15680	-	13	SS	Agree	3	2	3	3	3	1	3	2	3	4	2	2	2	2	2	2	4	1	2	1	2	2	2	3
20140123 B0145	15565	Female	12	SS	Agree	1	2	4	4	1	2	4	1	3	5	3	2	2	4	1	2	5	1	4	3	5	2	3	1
20140123 B0146	12520	Male	13	SS	Agree	2	2	3	2	3	1	4	2	3	5	3	1	2	2	2	2	5	2	2	2	4	2	3	2
20140123 B0147	12645	-	12	--	Strongly agree	3	1	3	3	4	3	3	3	3	5	3	&	3	3	3	3	3	3	3	3	3	3	4	3
20140123 B0148	12627	Male	12	--	Neither agree nor disagree or unsure	1	3	3	3	3	3	3	3	3	3	3	3	3	3	4	2	3	3	3	3	3	3	3	3
20140123 B0149	12654	Male	12	--	Neither agree nor disagree or unsure	4	2	2	4	3	3	4	3	4	3	3	3	4	3	3	3	4	3	4	3	3	3	3	1
20140123 B0150	12609	Female	12	--	Agree	2	3	4	4	2	3	4	2	3	5	3	2	3	3	2	3	4	2	3	3	4	1	3	2
20140123 B0151	12618	Female	12	--	Strongly agree	2	3	3	2	1	2	4	1	1	5	2	2	2	3	2	2	2	2	2	1	2	1	3	1
20140123 B0152	12636	Male	12	SS	Strongly agree	1	1	5	5	1	1	2	1	1	5	1	1	1	3	1	3	4	1	3	1	5	1	3	1
20140123 B0153	12584	Female	12	--	Neither agree nor disagree or unsure	4	1	4	4	2	3	3	2	3	4	3	2	2	2	2	3	4	2	2	3	4	3	3	2
20140123 B0154	16522	Male	13	SS	Strongly agree	1	3	3	3	2	2	3	2	3	4	3	1	1	4	3	3	5	1	2	2	5	1	2	2
20140123 B0155	16577	-	13	SS	Agree	2	2	5	5	2	2	2	2	2	5	2	2	2	2	2	2	5	2	2	2	5	2	2	2
20140123 B0156	16586	Female	13	SS	Strongly agree	2	2	5	3	2	2	2	1	4	4	3	2	3	1	1	3	4	2	4	2	4	1	2	2
20140123 B0157	16513	Male	13	--	Agree	2	2	3	4	2	2	4	2	5	5	3	2	2	3	2	3	4	2	4	1	4	2	2	2
20140123 B0158	16540	Female	13	SS	Strongly agree	3	2	3	3	2	2	2	2	3	4	2	2	3	2	2	3	3	1	3	1	5	2	3	3
20140123 B0159	16504	Male	13	SS	Agree	1	3	3	5	2	1	2	1	3	5	1	1	2	2	2	3	5	1	2	3	4	1	2	2
20140123 B0160	16568	Male	13	SS	Strongly agree	2	3	4	4	2	2	2	1	5	4	4	3	3	2	2	3	5	1	2	2	4	2	3	2
20140123 B0161	14775	Male	13	--	Strongly agree	2	2	3	4	2	2	2	2	2	4	2	2	2	1	1	2	5	1	3	1	3	1	2	1
20140123 B0162	14687	Male	12	--	Strongly agree	2	2	4	5	2	1	2	2	4	5	3	2	2	4	1	5	4	1	3	1	4	1	3	2
20140123 B0163	14623	Male	13	--	Agree	2	2	3	3	2	2	3	3	4	5	4	2	2	2	2	3	5	2	3	3	5	1	4	2
20140123 B0164	14809	Male	13	--	Agree	2	2	2	3	2	2	2	2	3	5	3	2	2	2	2	3	4	2	2	3	4	1	3	2
20140123 B0165	12593	Male	12	--	Agree	3	1	3	4	2	2	3	2	2	5	3	3	2	3	1	2	4	2	2	1	2	1	2	2
20140123 B0166	12566	Female	12	SS	Strongly agree	3	2	3	2	2	1	3	3	2	4	2	2	2	2	2	1	3	2	3	1	3	1	1	3
20140123 B0167	12539	-	12	SS	Strongly agree	4	2	3	4	2	1	3	1	3	5	3	2	4	2	2	2	2	2	1	2	5	1	2	2
20140123 B0168	12575	Male	12	SS	Strongly agree	2	3	4	3	1	1	3	3	2	4	5	2	2	2	2	1	4	2	2	2	5	1	2	2
20140123 B0169	14881	-	12	--	Strongly agree	2	3	5	4	3	1	3	1	3	5	3	3	3	3	1	2	5	1	1	1	5	1	2	2
20140123 B0170	14906	Female	12	SS	Strongly agree	3	2	4	4	1	1	1	2	2	4	2	2	2	2	1	-	4	2	2	1	5	1	3	1
20140123 B0171	14915	Female	12	SS	Agree	1	1	3	4	3	2	3	2	2	4	4	3	3	3	2	2	5	2	3	2	4	2	3	2
20140123 B0172	14890	Male	12	SS	Neither agree nor disagree or unsure	1	2	3	4	2	2	4	1	3	5	2	1	2	2	2	1	5	2	2	2	4	1	4	2
20140123 B0173	14924	Male	12	SS	Agree	2	3	3	3	3	3	3	2	3	4	4	2	3	3	3	3	3	2	3	3	4	2	3	2
20140123 B0174	15060	-	--	--	#NULL!	#NULL!	#NULL!	#NULL!	#NULL!	#NULL!	#NULL!	-	-	-	-	-	-	-	-	-	-	-	-	-	-	-	-	-	-
20140123 B0175	15051	-	--	--	#NULL!	#NULL!	#NULL!	#NULL!	#NULL!	#NULL!	#NULL!	-	-	-	-	-	-	-	-	-	-	-	-	-	-	-	-	-	-
20140123 B0176	15033	Female	12	SS	Agree	1	2	2	5	2	2	3	2	2	5	3	3	3	1	2	2	4	1	2	1	5	1	2	1
20140123 B0177	16559	Male	13	SS	Strongly agree	3	2	4	4	2	1	3	2	2	5	3	2	2	3	1	2	5	2	3	2	5	1	3	2
20140123 B0178	16610	Female	13	SS	Strongly agree	1	2	4	4	4	1	1	1	3	5	4	3	2	2	4	3	5	1	5	3	5	2	3	4
20140123 B0179	16531	Female	13	SS	Neither agree nor disagree or unsure	2	2	5	3	2	2	3	2	2	4	3	2	3	4	3	3	4	2	4	2	4	2	3	2
20140123 B0180	16993	Female	12	SS	Agree	3	2	4	4	2	2	3	2	3	4	3	2	3	2	2	2	4	1	2	2	4	1	2	2
20140123 B0181	16984	Female	12	SS	Strongly agree	2	2	4	4	2	2	2	2	2	5	4	2	4	2	2	2	4	2	3	2	4	1	2	2
20140123 B0182	13286	Female	12	SS	Strongly agree	2	1	4	5	2	1	2	1	2	5	2	4	4	3	2	2	5	1	2	1	5	1	5	2
20140123 B0183	16957	Male	12	SS	Strongly agree	1	1	4	4	1	1	5	2	3	4	3	3	4	3	1	4	5	2	2	1	4	1	2	1
20140123 B0184	16966	-	12	SS	Strongly agree	1	1	4	5	1	1	4	1	2	1	1	4	2	2	1	2	5	2	2	2	3	1	3	3
20140123 B0411	25937	Male	10	SS	Strongly agree	4	3	2	3	#NULL!	2	2	3	2	4	2	2	3	3	2	3	3	3	2	3	2	1	4	4
20140123 B0412	25928	Male	10	SS	Neither agree nor disagree or unsure	1	2	3	1	#NULL!	2	1	1	1	2	1	1	3	3	2	2	2	4	2	3	3	1	1	1
20140123 B0413	25900	Male	10	--	Neither agree nor disagree or unsure	2	4	2	2	1	5	3	3	3	4	5	1	2	2	4	1	3	4	5	-	2	3	5	1
20140123 B0414	25946	Male	10	SS	Strongly agree	2	2	1	3	1	1	1	1	2	1	2	2	1	2	1	3	3	2	1	3	1	5	1	2
20140123 B0415	25894	Female	10	--	#NULL!	#NULL!	4	#NULL!	4	1	#NULL!	-	-	2	-	-	-	-	2	-	-	4	-	3	3	-	-	-	1
20140123 B0416	25788	Male	10	--	Strongly disagree	5	4	4	1	1	1	1	1	5	1	5	1	1	-	4	1	4	1	1	1	1	1	5	3
20140123 B0417	25797	Male	10	IS	Neither agree nor disagree or unsure	3	3	3	3	2	3	2	3	3	3	3	3	2	3	3	3	3	3	3	2	3	2	3	3
20140123 B0418	25779	Male	10	SS	Strongly agree	1	1	4	5	2	2	3	2	3	4	2	2	1	1	1	1	5	1	1	2	5	1	2	3
20140123 B0419	25812	Female	10	--	Strongly agree	2	2	4	5	1	1	4	3	3	5	2	3	2	2	2	3	3	3	2	3	4	1	4	3
20140123 B0420	25867	Female	10	IS	Agree	3	2	2	4	1	2	4	2	2	5	3	3	3	4	3	2	5	2	-	3	2	1	3	2
20140123 B0421	21412	Female	8	SS	Agree	1	#NULL!	3	5	1	2	-	2	3	5	3	1	3	3	2	3	5	1	1	3	5	1	3	1
20140123 B0422	21324	Female	8	--	Neither agree nor disagree or unsure	3	2	3	3	3	2	3	3	3	2	3	3	3	3	3	3	3	3	2	2	3	3	3	3
20140123 B0423	21430	Male	8	--	Neither agree nor disagree or unsure	3	3	3	3	3	3	3	3	3	3	3	2	3	3	3	3	3	3	3	3	3	3	3	3
20140123 B0424	21306	Female	8	--	Agree	3	2	3	2	3	2	3	3	3	3	3	2	2	2	2	2	3	3	2	3	3	2	3	3
20140123 B0425	21449	Male	8	SS	Strongly agree	2	2	3	4	2	1	3	1	1	4	2	1	1	1	2	2	5	1	3	1	3	3	2	2
20140123 B0426	21333	Male	8	SS	Strongly agree	3	1	3	4	1	2	2	4	2	4	3	2	2	3	2	1	4	2	4	1	3	2	2	3
20140123 B0427	21315	Female	8	SS	Strongly agree	3	4	3	3	3	2	2	3	4	5	2	3	-	-	2	3	4	2	2	3	5	1	3	3
20140123 B0428	26596	Female	10	SS	Agree	2	3	3	3	2	1	3	2	2	5	3	4	3	2	1	2	4	2	3	2	4	2	4	2
20140123 B0429	26611	Female	10	--	Strongly agree	1	2	5	5	3	1	5	5	2	3	3	2	1	2	1	5	5	5	2	2	1	1	5	1
20140123 B0430	26772	Male	10	SS	Agree	2	2	3	4	2	3	3	1	3	4	2	2	2	2	3	3	4	2	3	3	3	2	3	2
20140123 B0431	26763	Male	10	SS	Agree	3	2	3	4	2	2	4	1	3	4	3	3	2	2	3	3	4	2	3	3	3	1	3	4
20140123 B0432	23597	Female	11	SS	Strongly agree	1	1	3	4	1	2	3	1	3	5	3	1	2	3	1	2	1	1	2	2	5	1	2	1
20140123 B0433	23621	Female	11	--	Disagree	3	3	4	4	3	3	3	5	3	4	3	4	3	4	4	4	5	3	5	4	3	3	2	4
20140123 B0434	23579	Female	11	--	Agree	3	2	2	4	2	#NULL!	2	3	2	4	2	2	2	2	2	2	4	3	2	1	3	2	2	2
20140123 B0435	23603	Female	11	--	Neither agree nor disagree or unsure	2	3	3	3	3	2	3	3	2	5	2	3	2	3	1	2	3	2	4	3	3	2	3	2
20140123 B0436	23649	Female	11	SS	Agree	3	2	4	4	2	1	3	2	2	5	3	2	3	3	2	2	4	2	2	3	4	2	3	2
20140123 B0437	23658	Female	11	SS	Agree	1	2	4	5	2	2	3	2	2	5	4	1	1	2	1	2	5	1	3	2	5	1	2	2
20140123 B0438	23588	Male	11	SS	Agree	3	2	4	4	2	2	3	2	3	4	3	2	2	3	2	3	-	3	2	&	3	2	3	2
20140123 B0439	23630	Female	11	SS	Agree	2	2	3	2	3	3	4	3	3	4	4	3	3	2	3	4	4	2	4	4	4	2	2	4
20140123 B0440	21388	Male	8	SS	Agree	3	2	3	2	2	2	2	3	4	4	2	3	2	2	2	3	4	3	3	4	2	2	3	2
20140123 B0441	28635	-	12	SS	Agree	2	2	3	5	2	2	3	2	2	5	3	2	2	3	2	2	4	2	2	2	4	2	3	2
20140123 B0442	19284	Male	7	SS	Strongly agree	3	2	2	4	1	2	2	2	3	5	4	1	3	2	1	1	5	2	2	2	3	2	2	-
20140123 B0443	19309	-	13	SS	Strongly agree	2	2	3	5	3	3	4	3	3	4	2	2	3	3	1	2	4	2	2	3	2	1	3	2
20140123 B0444	19114	Male	7	SS	Strongly agree	5	1	1	5	2	1	1	1	1	5	3	5	1	2	1	1	5	1	1	1	3	1	1	1
20140123 B0445	19123	Female	7	SS	Strongly agree	3	1	3	5	2	5	2	4	2	1	3	3	1	2	2	1	5	3	1	1	3	1	3	1
20140123 B0446	19354	Male	7	SS	Agree	3	2	2	3	3	#NULL!	2	3	4	3	2	2	2	2	4	2	3	2	3	4	3	1	4	2
20140123 B0447	19141	Female	7	SS	Strongly agree	1	1	3	2	3	2	2	3	1	1	3	2	1	2	1	1	2	&	1	1	2	1	2	1
20140123 B0448	19293	Male	7	SS	Agree	3	5	1	4	4	3	1	4	3	1	3	2	2	4	1	3	5	3	&	2	5	3	4	1
20140123 B0449	19211	Male	7	SS	Strongly agree	1	1	4	5	1	1	2	2	2	5	1	1	1	1	1	1	5	1	1	1	1	1	1	1
20140123 B0450	25858	Female	10	--	Agree	3	1	3	2	2	3	2	2	2	4	3	2	3	1	2	3	4	2	2	3	3	1	-	2
20140123 B0451	25760	Female	10	--	Strongly agree	#NULL!	#NULL!	#NULL!	3	#NULL!	2	&	2	&	&	2	2	2	3	2	3	&	2	3	2	&	1	&	&
20140123 B0452	25751	-	10	--	Neither agree nor disagree or unsure	3	3	1	3	3	3	3	3	3	3	2	3	3	2	3	3	3	3	2	3	3	3	3	3
20140123 B0453	26976	Female	10	SS	Strongly agree	3	2	2	4	3	3	4	3	3	4	3	1	1	1	1	3	4	1	2	1	2	1	3	2
20140123 B0454	26888	Male	10	SS	Strongly agree	3	1	3	4	2	2	2	2	2	4	1	1	2	2	1	1	5	1	1	2	3	1	2	1
20140123 B0455	26790	Male	10	SS	Strongly agree	1	1	5	5	1	1	4	1	2	5	4	2	4	1	1	1	5	1	4	1	4	1	2	1
20140123 B0456	26781	Male	10	SS	Strongly agree	2	1	3	5	1	1	3	2	2	5	3	1	3	3	1	2	5	1	1	1	5	1	2	2
20140123 B0457	26958	Male	10	SS	Strongly agree	3	2	4	4	2	2	3	3	3	5	3	2	2	4	2	3	5	2	5	3	3	2	3	2
20140123 B0458	26949	Male	10	SS	Agree	2	2	4	4	3	2	2	1	2	5	1	1	2	4	1	2	5	1	1	4	5	2	4	3
20140123 B0459	26967	Female	10	SS	Agree	3	2	4	4	2	2	4	3	3	4	2	2	2	4	2	2	4	4	2	2	3	1	2	2
20140123 B0460	26824	Male	10	SS	Agree	2	2	4	4	2	1	3	2	3	4	4	2	2	2	2	2	4	2	4	1	5	2	2	2
20140123 B0461	26921	Male	10	SS	Agree	2	2	3	4	2	2	3	1	3	4	3	1	2	3	2	3	5	2	4	2	4	2	4	1
20140123 B0462	26860	Male	10	SS	Agree	2	3	2	2	2	2	3	3	3	5	4	2	2	2	3	2	5	2	-	4	5	3	2	4
20140123 B0463	26842	Female	10	SS	Neither agree nor disagree or unsure	2	2	4	3	2	2	3	3	2	5	4	2	3	4	3	2	4	2	3	2	4	2	3	2
20140123 B0464	26897	Male	10	--	Strongly agree	4	2	1	4	3	2	2	2	1	4	4	1	3	1	2	2	&	2	3	5	3	3	3	2
20140123 B0465	26903	Female	10	SS	Strongly agree	2	1	1	3	1	1	3	2	1	2	2	2	2	2	1	3	5	2	3	3	3	1	-	2
20140123 B0466	26930	Male	10	SS	Strongly agree	3	3	3	3	2	1	3	2	2	5	1	1	2	1	2	2	4	2	2	1	2	2	3	2
20140123 B0467	26912	Female	10	SS	Agree	3	2	4	3	2	2	4	2	3	5	3	2	4	3	2	3	4	2	2	3	2	1	2	2
20140123 B0468	26806	Female	10	SS	Strongly agree	2	3	3	3	2	2	2	3	2	4	1	3	1	2	1	3	5	2	2	2	2	1	2	1
20140123 B0469	26833	Male	10	SS	Strongly agree	2	1	4	4	2	2	2	2	1	4	3	1	2	2	2	2	2	2	2	2	3	1	2	2
20140123 B0470	23551	Male	11	--	Agree	3	2	3	4	2	2	3	3	3	4	2	2	2	3	3	2	4	2	2	2	3	2	2	2
20140123 B0471	23612	Male	11	SS	Strongly agree	3	1	3	5	4	2	1	2	2	4	1	2	2	2	2	2	4	2	1	2	3	2	4	2
20140123 B0472	23560	Male	11	SS	Agree	1	1	3	4	3	1	3	3	3	3	2	2	3	2	1	1	5	2	2	2	3	2	2	1
20140123 B0473	28389	-	13	--	Agree	3	4	3	3	1	1	5	2	4	5	2	3	2	1	2	3	5	1	2	3	3	1	5	1
20140123 B0474	28608	Female	12	--	Agree	2	2	5	4	2	2	2	2	2	5	3	1	2	3	2	2	5	2	3	3	3	1	4	1
20140123 B0475	28510	Female	12	SS	Agree	1	2	3	1	1	2	3	2	3	5	3	3	1	3	1	1	5	2	1	2	3	1	3	2
20140123 B0476	28547	Male	12	SS	Agree	2	2	3	3	2	2	3	2	2	4	2	2	2	3	2	2	5	2	2	2	4	1	2	2
20140123 B0477	28565	Male	12	SS	Agree	2	2	5	5	2	1	3	1	2	5	3	3	4	3	1	3	5	2	1	4	4	1	2	2
20140123 B0478	28583	Male	12	SS	Strongly agree	2	2	3	5	1	1	2	1	2	4	2	2	2	1	1	1	5	1	3	1	4	1	2	2
20140123 B0479	28653	-	12	--	Strongly agree	3	3	2	3	3	1	2	2	3	4	3	2	2	2	2	2	4	2	3	2	3	2	4	4
20140123 B0480	19150	Male	7	SS	Strongly agree	2	2	3	4	2	1	4	1	2	5	3	2	2	2	3	2	4	2	3	2	2	1	3	2
20140123 B0481	19187	Female	7	SS	Strongly agree	3	2	2	5	3	3	2	2	2	5	2	3	2	3	4	3	5	3	4	4	3	1	4	3
20140123 B0482	19196	Male	7	SS	Agree	2	2	4	5	2	3	2	2	3	4	2	3	1	4	2	1	5	2	3	2	4	4	3	2
20140123 B0483	19318	Male	7	SS	Strongly agree	3	1	3	5	2	3	2	1	2	4	1	1	2	3	1	3	4	2	3	1	3	2	3	2
20140123 B0484	19257	Male	7	SS	Strongly agree	2	1	1	5	1	3	3	1	2	5	2	3	3	3	3	3	5	1	2	2	2	1	1	1
20140123 B0485	19266	Female	7	SS	Agree	4	1	3	4	1	2	2	3	2	5	3	2	1	3	2	2	4	2	3	3	2	2	3	2
20140123 B0486	19275	Female	7	SS	Strongly agree	2	1	3	4	1	2	2	2	2	3	3	1	1	3	2	2	4	1	1	1	2	2	2	1
20140123 B0487	19248	Female	7	SS	Neither agree nor disagree or unsure	3	2	3	3	2	1	4	2	4	5	3	3	-	2	3	3	5	2	3	2	3	1	3	2
20140123 B0488	19202	Male	7	SS	Strongly agree	2	1	3	5	1	1	2	1	4	5	4	3	1	1	1	1	5	2	1	2	3	1	4	1
20140123 B0489	19381	Male	7	SS	Strongly agree	3	4	3	5	2	1	4	5	2	5	3	2	2	1	2	4	5	1	2	1	2	2	3	2
20140123 B0490	19390	Female	7	SS	Strongly agree	3	2	2	3	2	3	3	3	2	3	2	3	1	2	1	2	4	2	2	3	2	1	2	2
20140123 B0491	26657	Male	10	SS	#NULL!	4	3	3	#NULL!	1	2	3	1	2	5	1	1	1	2	2	2	4	2	2	1	4	1	3	1
20140123 B0492	26666	Male	10	SS	Agree	4	2	3	3	2	1	2	2	2	4	-	2	2	2	3	3	4	2	2	2	3	1	3	4
20140123 B0493	26648	Male	10	--	Neither agree nor disagree or unsure	3	3	3	3	3	3	3	3	3	3	3	3	2	3	2	3	3	2	2	2	3	2	3	3
20140123 B0494	26639	Female	10	IS	Neither agree nor disagree or unsure	3	3	3	3	3	3	3	3	3	3	3	3	3	3	3	3	3	3	3	3	3	3	3	3
20140123 B0495	26745	Female	10	SS	Agree	2	3	4	3	3	2	3	3	3	4	3	4	1	3	2	3	4	2	2	2	4	2	2	2
20140123 B0496	26684	Male	10	--	Disagree	3	3	4	4	3	3	2	3	5	5	3	3	2	2	3	4	3	3	4	5	3	4	4	4
20140123 B0497	26709	Female	10	SS	Strongly agree	3	3	2	3	4	2	2	3	3	5	3	2	2	3	2	3	3	2	3	2	4	2	2	4
20140123 B0498	26754	Female	10	SS	Neither agree nor disagree or unsure	3	4	4	4	1	2	3	2	3	5	4	3	2	2	2	-	5	3	4	3	4	1	3	1
20140123 B0499	26736	Female	10	--	Agree	4	3	4	2	1	5	4	2	3	4	3	3	2	-	5	3	3	3	2	2	4	2	2	2
20140123 B0500	26851	Female	10	SS	Neither agree nor disagree or unsure	2	3	3	2	2	2	3	3	2	5	3	2	2	2	1	2	4	2	2	3	2	3	3	2
20140123 B0501	26879	Female	10	SS	Agree	2	2	3	2	4	3	2	3	&	4	3	-	2	3	3	2	4	2	3	2	3	4	2	3
20140123 B0502	26985	Male	10	SS	Strongly agree	2	2	2	4	1	1	4	3	4	5	4	2	2	3	2	1	4	1	2	2	2	1	4	2
20140123 B0503	24934	Male	10	--	#NULL!	2	2	4	2	1	1	2	4	5	5	5	5	2	4	1	5	2	2	&	5	5	5	2	2
20140123 B0504	24518	Male	11	SS	Strongly agree	2	2	4	3	1	1	3	3	2	5	3	4	3	4	2	2	4	2	2	3	2	2	3	2
20140123 B0505	24396	-	11	SS	Strongly agree	2	3	3	3	2	1	3	3	4	5	2	1	1	3	3	3	5	3	1	2	5	4	4	2
20140123 B0506	24493	Male	11	SS	Neither agree nor disagree or unsure	2	2	4	2	1	2	3	2	2	4	3	3	2	2	2	3	4	2	3	2	3	3	2	3
20140123 B0507	24527		11	--	Agree	2	2	2	1	2	3	2	2	2	5	3	2	2	3	3	2	4	2	5	3	3	1	2	2
20140123 B0508	24439	Female	11	SS	Agree	3	2	3	4	2	2	4	2	2	4	3	1	2	3	2	2	4	2	2	2	4	2	3	2
20140123 B0509	24466	-	11	SS	Strongly agree	2	1	4	4	1	1	2	2	2	5	1	2	-	3	1	2	5	2	-	-	3	1	2	1
20140123 B0510	24484	Female	11	SS	Strongly agree	1	3	3	3	2	1	2	2	3	4	2	2	2	2	2	3	4	2	3	3	2	2	3	2
20140123 B0511	28334	Male	13	SS	Strongly agree	2	1	4	3	1	1	4	1	2	4	2	1	2	2	1	3	4	1	3	1	4	1	4	1
20140123 B0512	28307	Female	13	SS	Agree	3	3	2	3	1	1	4	3	2	5	3	2	3	3	1	1	4	2	2	3	4	2	3	1
20140123 B0513	28352	Female	13	SS	Agree	1	2	4	4	2	2	3	1	1	5	3	2	1	4	2	1	5	1	3	1	5	1	2	1
20140123 B0514	28422	Male	13	SS	Strongly agree	2	1	5	5	2	2	3	1	3	3	3	2	2	1	2	3	5	2	2	3	5	3	2	2
20140123 B0515	28343	Female	13	SS	Strongly agree	2	2	4	3	2	1	3	2	3	5	4	2	2	3	2	1	4	2	3	2	5	1	2	2
20140123 B0516	28644	Female	12	--	Strongly agree	4	4	3	2	2	2	3	2	4	5	3	2	2	2	1	2	5	2	4	2	5	1	3	1
20140123 B0517	28617	Female	12	--	Agree	4	2	2	3	2	3	4	3	2	4	2	2	&	4	3	3	4	2	4	2	4	2	4	2
20140123 B0518	28626	Female	12	SS	Strongly agree	3	3	3	3	1	1	3	2	3	4	3	2	2	2	2	2	4	2	3	2	4	2	2	2
20140123 B0519	28501	Female	12	SS	Strongly agree	1	1	1	1	1	1	5	1	1	5	1	5	1	1	2	1	5	1	1	5	1	1	1	1
20140123 B0520	28486	Female	12	SS	Strongly agree	2	2	2	2	3	4	2	2	3	4	2	4	1	1	3	3	4	2	4	2	2	3	3	3
20140123 B0521	28529	-	13	--	Strongly agree	2	2	5	4	2	1	3	1	1	5	3	2	1	2	1	1	5	2	2	1	3	3	2	1
20140123 B0522	28556	Male	12	SS	Strongly agree	4	2	1	2	4	1	1	1	2	5	3	4	4	2	1	2	3	2	3	3	5	1	3	1
20140123 B0523	28495	Male	12	SS	Strongly agree	1	1	4	5	1	2	1	1	2	5	1	1	2	3	2	1	5	1	2	1	5	1	1	1
20140123 B0524	28538	Male	12	--	Strongly agree	5	1	1	2	3	#NULL!	&	2	2	5	2	2	1	2	2	3	2	1	2	1	2	1	1	2
20140123 B0525	28574	Female	12	SS	Strongly agree	1	2	4	4	2	2	3	1	3	5	3	2	3	1	1	1	4	1	2	1	4	2	2	1
20140123 B0526	28592	Female	12	--	Strongly agree	4	3	1	4	4	1	1	3	5	1	4	5	5	2	1	2	3	2	2	2	2	3	2	4
20140123 B0527	22600	Female	11	SS	Neither agree nor disagree or unsure	2	1	3	4	2	2	4	2	1	5	3	1	2	3	1	2	4	1	4	1	2	1	3	1
20140123 B0528	22628	Male	11	SS	Agree	3	2	2	3	3	2	3	2	2	5	2	2	3	3	2	2	4	2	2	3	4	2	3	3
20140123 B0529	22567	Male	11	SS	Neither agree nor disagree or unsure	2	2	4	4	2	3	4	2	3	5	4	2	2	3	2	3	5	2	3	3	5	2	3	2
20140123 B0530	22646	Male	11	SS	Strongly agree	2	3	1	4	1	1	2	1	3	5	2	2	2	3	2	3	5	1	5	1	5	1	2	1
20140123 B0531	22655	Male	11	SS	Strongly agree	3	2	1	4	2	2	3	1	3	5	2	3	1	2	3	1	4	1	3	2	4	2	3	2
20140123 B0532	22585	Female	11	SS	Agree	3	2	4	3	2	2	2	2	3	4	2	2	2	3	3	2	4	2	3	2	4	2	3	2
20140123 B0533	22594	Female	11	SS	Agree	2	2	3	3	2	2	3	2	2	5	2	2	1	3	1	2	4	2	2	2	4	2	3	2
20140123 B0534	22576	Female	11	SS	Agree	2	2	3	4	2	2	3	2	2	4	3	2	3	2	2	2	4	2	2	2	4	2	3	2
20140123 B0535	22637	Male	11	SS	Strongly agree	2	2	3	3	2	2	3	2	2	4	2	2	2	3	3	2	4	3	4	2	4	2	3	2
20140123 B0536	26693	Female	10	SS	Strongly agree	3	2	2	3	3	1	4	2	3	5	3	3	3	4	2	-	5	1	2	1	3	2	2	2
20140123 B0185	13374	Male	12	SS	Strongly agree	1	1	4	5	1	1	2	1	5	5	3	2	1	1	5	5	5	1	3	1	5	5	4	2
20140123 B0186	13383	Male	12	SS	Agree	2	3	3	3	2	2	2	2	4	3	2	2	2	2	2	2	4	1	2	2	2	3	2	2
20140123 B0187	13365	Male	12	SS	Strongly agree	2	2	3	4	2	3	2	2	3	5	4	2	1	2	1	3	4	2	4	3	2	1	1	4
20140123 B0188	13268	Male	12	SS	Strongly agree	4	#NULL!	3	3	1	3	3	1	3	1	4	4	3	2	5	5	3	1	4	3	-	4	2	2
20140123 B0189	13277	Male	12	SS	Neither agree nor disagree or unsure	2	3	4	2	3	3	1	3	2	2	2	2	2	2	3	3	4	&	1	3	3	3	3	1
20140123 B0190	13231	Female	12	SS	Strongly agree	1	2	2	4	2	1	2	2	2	4	3	2	2	4	1	2	4	2	3	2	4	1	2	2
20140123 B0191	13347	Male	12	SS	Strongly agree	1	3	5	1	3	3	2	2	3	5	3	2	2	1	1	2	5	1	5	3	5	5	2	2
20140123 B0192	13222	Male	12	SS	Agree	2	2	2	4	2	2	2	2	2	4	3	2	2	2	2	2	4	2	2	2	4	2	3	2
20140123 B0193	13204	Male	12	SS	Strongly agree	1	1	5	5	1	1	2	1	2	5	3	2	2	1	1	3	5	1	5	1	5	1	2	2
20140123 B0194	13356	Male	12	SS	Agree	3	3	3	3	2	3	3	2	2	4	3	3	3	4	2	3	4	2	3	3	4	3	3	2
20140123 B0195	13338	-	--	--	#NULL!	#NULL!	#NULL!	#NULL!	#NULL!	#NULL!	#NULL!	-	-	-	-	-	-	-	-	-	-	-	-	-	-	-	-	-	-
20140123 B0196	13329	-	--	--	#NULL!	#NULL!	#NULL!	#NULL!	#NULL!	#NULL!	#NULL!	-	-	-	-	-	-	-	-	-	-	-	-	-	-	-	-	-	-
20140123 B0197	12432	-	12	--	Strongly agree	2	2	4	4	2	2	2	1	2	4	2	1	1	1	2	2	4	1	1	3	4	2	3	3
20140123 B0198	12423	Male	12	--	Agree	2	2	4	3	2	1	3	2	3	5	4	3	3	2	2	3	4	2	3	2	4	2	3	2
20140123 B0537	26727	Male	10	SS	Agree	2	2	4	4	2	2	4	2	2	5	3	2	2	2	1	3	4	2	2	2	4	2	2	3
20140123 B0538	26718	Male	10	SS	Agree	2	3	3	3	2	1	3	2	3	5	3	2	2	2	1	3	5	2	2	2	4	1	3	2
20140123 B0539	26675	Male	10	SS	Neither agree nor disagree or unsure	3	2	3	4	2	3	3	3	2	4	3	1	2	3	2	3	4	3	2	3	3	1	3	2
20140123 B0540	26602	Female	10	SS	Strongly agree	3	3	3	3	3	1	4	2	3	4	3	2	2	3	2	2	5	3	3	3	3	2	2	4
20140123 B0541	28398	Male	12	SS	Agree	2	2	5	4	2	1	3	4	3	5	5	4	3	4	2	2	5	1	2	3	5	1	3	1
20140123 B0542	28431	Male	12	SS	Agree	3	5	2	4	3	1	2	2	3	4	5	4	1	5	3	1	4	2	2	2	2	2	1	3
20140123 B0543	28264	Female	13	--	Strongly agree	2	3	2	3	1	2	2	1	1	5	2	2	1	1	2	2	5	1	2	1	3	1	3	2
20140123 B0544	28325	-	13	SS	Strongly agree	1	5	3	1	2	1	2	2	5	4	1	1	1	4	1	1	5	1	2	5	5	5	3	4
20140123 B0545	28316	Female	13	SS	Agree	2	3	5	3	1	1	4	1	3	5	2	1	2	4	1	2	5	1	4	3	4	2	4	1
20140123 B0546	28291	Female	13	--	Agree	3	2	2	3	2	2	3	3	3	4	4	2	2	3	3	3	4	4	3	3	4	2	4	2
20140123 B0547	28273	Male	13	--	Neither agree nor disagree or unsure	2	3	3	3	3	3	3	3	3	3	3	3	3	3	3	3	3	3	3	3	3	3	3	3
20140123 B0548	28361	-	13	--	Strongly agree	4	2	3	4	3	1	2	2	3	5	4	2	2	4	1	3	5	2	3	2	5	1	4	2
20140123 B0549	20251	Female	9	SS	Agree	2	2	3	4	2	1	3	2	3	5	3	2	2	3	2	4	5	2	3	2	-	2	3	2
20140123 B0550	18360	Female	7	SS	Neither agree nor disagree or unsure	2	1	5	4	2	3	5	2	3	5	4	3	4	1	1	3	5	3	2	1	4	1	2	2
20140123 B0214	12715	-	13	IS	Strongly agree	1	1	2	5	2	3	2	2	3	5	2	2	1	4	2	3	5	2	3	2	2	1	3	2
20140123 B0215	17613	-	12	SS	Strongly agree	1	3	4	3	1	1	4	1	3	5	3	1	1	3	1	3	5	1	1	1	3	1	3	1
20140123 B0216	17543	Female	12	SS	Agree	2	3	3	3	2	2	3	3	2	4	3	2	2	3	2	2	4	2	3	2	2	1	3	2
20140123 B0217	17598	Female	12	SS	Agree	3	2	3	3	2	1	3	2	3	4	2	3	2	3	1	2	4	1	3	2	4	2	3	3
20140123 B0218	17491	Female	13	SS	Agree	2	2	4	3	2	2	2	2	3	4	3	2	3	3	2	2	4	2	2	2	4	2	3	2
20140123 B0219	17640	Female	12	SS	Agree	2	2	4	3	2	2	3	2	3	4	3	2	2	3	2	2	4	1	2	3	3	1	3	3
20140123 B0220	17561	-	12	SS	Agree	2	2	4	4	1	1	2	1	4	5	3	3	3	3	1	3	5	2	1	1	4	1	3	2
20140123 B0221	17552	Male	12	SS	Agree	2	2	3	3	2	3	3	2	3	4	3	2	3	2	2	3	4	2	2	3	3	2	3	3
20140123 B0222	17622	Male	12	SS	Strongly agree	3	3	2	3	2	3	2	2	3	4	3	2	2	2	2	2	4	2	4	2	3	2	3	3
20140123 B0223	17570	Female	12	SS	Strongly agree	1	1	5	5	1	1	1	2	2	5	3	2	3	2	1	2	5	2	1	1	4	1	2	2
20140123 B0224	17437	-	13	SS	Strongly agree	1	1	3	5	2	3	2	1	1	5	4	2	3	4	2	3	4	1	4	1	5	1	3	1
20140123 B0225	17419	Female	13	SS	Agree	3	3	2	2	2	2	2	2	3	5	3	2	4	2	2	3	4	2	2	1	5	1	4	2
20140123 B0226	17376	Female	13	SS	Strongly agree	1	2	4	4	3	1	3	2	1	4	2	2	1	2	2	2	5	2	3	2	4	1	2	1
20140123 B0227	17394	Female	13	SS	Agree	1	1	4	4	2	2	2	2	3	4	4	2	4	3	3	2	4	1	2	2	3	1	4	1
20140123 B0551	18397	Female	7	SS	Agree	#NULL!	4	3	4	1	1	3	2	&	4	2	3	2	2	2	2	4	2	4	4	4	3	2	1
20140123 B0552	18388	Male	7	--	Strongly agree	1	3	3	3	2	2	4	1	3	5	5	2	2	2	1	3	4	1	4	2	4	1	2	2
20140123 B0553	18379	Male	7	--	Agree	2	4	2	2	2	2	3	2	3	5	2	1	1	2	2	2	5	2	4	4	5	2	4	2
20140123 B0554	18014	Male	7	SS	Agree	3	1	2	5	2	1	&	&	2	5	2	2	4	3	2	3	3	3	3	2	2	3	2	1
20140123 B0555	18324	Male	7	SS	Strongly agree	3	1	3	5	1	2	3	1	3	5	5	4	1	4	2	1	4	1	3	3	2	2	3	1
20140123 B0556	18342	Female	7	SS	Strongly agree	2	2	3	4	1	1	1	2	2	5	2	2	1	3	1	2	5	2	4	1	3	1	3	1
20140123 B0557	18333	Female	7	--	Agree	2	1	2	3	1	2	4	-	2	5	3	2	2	1	3	2	4	2	2	3	3	2	4	2
20140123 B0558	18290	Female	7	--	Agree	3	2	3	3	2	2	3	2	2	5	2	1	3	3	2	3	5	2	2	2	3	2	2	2
20140123 B0559	18023	Female	7	SS	Strongly agree	2	3	3	4	1	2	4	3	2	5	2	3	2	2	2	1	4	1	2	4	3	1	5	2
20140123 B0560	18032	Male	7	SS	#NULL!	1	2	4	4	2	3	2	1	4	5	1	1	3	2	-	1	5	1	1	2	2	1	1	2
20140123 B0561	23870	Male	11	IS	Agree	2	2	3	4	2	2	3	1	4	4	3	2	2	2	2	3	5	2	2	2	4	2	4	2
20140123 B0562	23807	Female	11	IS	Agree	2	2	4	4	2	2	3	2	2	4	4	4	3	4	2	2	5	2	5	2	3	3	3	2
20140123 B0563	23889	Female	11	IS	Strongly agree	2	2	1	5	3	1	3	2	1	5	3	3	3	3	2	2	4	2	3	1	5	2	2	2
20140123 B0564	23764	Female	11	--	Agree	3	2	2	4	2	2	3	2	2	5	2	2	3	4	2	2	4	2	2	2	5	4	2	2
20140123 B0565	23816	Male	11	IS	Strongly agree	1	1	5	5	2	1	4	1	2	5	5	1	1	3	1	3	1	1	4	1	4	1	4	1
20140123 B0566	23773	Female	11	--	Strongly agree	1	1	1	5	1	1	4	1	2	5	3	2	2	2	2	1	5	1	1	1	5	1	2	1
20140123 B0567	23861	Male	11	IS	Agree	2	1	4	3	3	2	3	3	2	4	3	2	3	3	2	2	2	3	2	2	3	2	2	2
20140123 B0568	23852	Male	11	IS	Strongly agree	1	1	3	5	2	1	1	1	4	5	3	2	2	3	1	3	5	1	1	1	5	1	2	1
20140123 B0569	23843	Male	11	IS	Agree	2	2	2	2	2	2	2	2	2	2	2	2	2	2	2	2	2	2	2	2	2	2	2	2
20140123 B0570	23834	Male	11	IS	Neither agree nor disagree or unsure	3	2	2	3	3	3	3	3	3	3	3	3	3	3	3	3	3	2	3	3	3	2	3	3
20140123 B0571	28246	Female	13	SS	Strongly agree	1	1	3	5	1	1	5	2	2	5	2	1	2	1	1	1	5	2	2	1	5	1	2	1
20140123 B0572	28404	Male	13	SS	Strongly agree	1	2	3	4	2	2	3	2	2	4	5	4	5	3	2	3	5	1	4	3	5	1	3	1
20140123 B0573	28413	Male	13	SS	Strongly agree	2	1	2	4	1	2	2	3	2	5	2	3	2	2	2	3	5	2	2	2	5	2	3	2
20140123 B0574	28370	-	13	--	Strongly agree	4	1	5	4	1	1	4	2	3	5	2	2	2	2	1	5	5	2	1	4	5	1	1	2
20140123 B0575	28282	Female	13	SS	Strongly agree	2	2	3	4	2	1	3	2	3	5	3	3	3	2	1	1	5	2	3	1	3	2	2	1
20140123 B0576	17905	Female	7	SS	Strongly agree	2	1	4	4	1	2	5	2	3	5	2	2	1	-	1	1	5	1	2	4	1	1	3	1
20140123 B0577	18351	Female	7	SS	Strongly agree	1	2	1	2	2	2	3	1	2	5	2	2	-	&	1	2	5	1	2	3	1	1	2	1
20140123 B0578	18403	Female	7	--	Strongly agree	3	3	4	4	2	1	3	3	1	5	3	3	1	3	2	2	5	2	2	2	4	1	4	3
20140123 B0819	31811	Male	12	IS	Strongly agree	2	2	2	4	2	2	2	2	2	4	4	2	4	1	2	3	4	2	3	2	4	2	3	2
20140123 B0820	33215	Male	13	IS	Agree	3	2	3	5	2	1	3	2	2	5	4	3	3	-	2	2	4	2	3	2	5	1	3	2
20140123 B0821	33163	Male	13	--	Strongly agree	1	1	5	5	1	1	1	1	2	4	2	3	1	1	1	1	5	1	2	1	5	1	1	2
20140123 B0822	32160	Male	7	IS	Strongly agree	2	1	4	5	2	1	3	2	2	4	3	2	2	2	1	3	5	1	4	1	3	1	1	1
20140123 B0823	32142	Male	7	IS	Strongly agree	1	4	4	2	1	1	3	1	2	5	2	2	1	2	1	2	4	1	1	2	5	2	2	1
20140123 B0824	32133	Male	7	IS	Strongly agree	2	2	3	3	2	2	3	2	2	5	2	2	2	3	2	3	4	2	2	2	4	1	2	2
20140123 B0825	32151	-	7	IS	Neither agree nor disagree or unsure	2	2	2	5	2	1	2	2	3	5	2	2	2	1	-	2	5	3	3	4	4	1	3	1
20140123 B0826	32124	Female	7	IS	Agree	3	3	3	3	2	2	3	2	5	5	3	3	3	3	3	3	3	2	3	2	3	1	4	2
20140123 B0827	32179	Female	7	IS	Agree	1	1	4	4	2	1	3	2	3	5	2	2	2	3	2	3	5	2	4	1	4	2	3	1
20140123 B0828	32197	Female	7	IS	Agree	3	2	3	1	#NULL!	2	2	2	3	4	3	1	2	2	2	2	5	3	3	1	4	2	3	2
20140123 B0829	32188	Male	7	IS	Strongly agree	1	1	4	5	1	1	2	2	3	4	3	2	2	4	1	3	5	1	4	1	5	1	2	2
20140123 B0830	32212	Female	7	IS	Strongly agree	2	2	3	3	1	1	2	1	4	5	2	1	2	1	2	2	1	2	2	3	4	1	3	1
20140123 B0831	32832	Female	7	IS	Strongly agree	2	2	3	4	2	2	3	2	3	5	2	2	2	3	2	2	5	2	3	4	3	1	2	2
20140123 B0832	32823	Male	7	IS	Agree	2	1	4	3	1	2	2	1	3	5	3	2	2	2	2	3	4	2	2	3	2	1	4	2
20140123 B0608	18184	Female	12	SS	Strongly agree	3	2	4	3	1	3	4	2	2	5	2	2	2	3	3	3	5	2	3	1	3	1	3	2
20140123 B0609	17844	Male	12	SS	Agree	2	2	3	4	2	2	3	2	2	5	3	2	2	3	2	3	5	2	2	2	3	2	3	2
20140123 B0610	18485	Male	12	SS	Strongly agree	2	1	4	5	2	2	2	2	4	5	4	2	2	4	1	1	5	1	4	3	5	1	3	3
20140123 B0611	18281	Male	12	SS	Agree	3	2	3	3	1	2	3	4	4	5	3	2	2	3	2	2	4	2	4	2	3	2	3	2
20140123 B0612	18272	Female	12	SS	Agree	1	2	3	3	3	1	2	2	3	5	2	1	1	3	1	2	5	1	1	2	5	1	2	1
20140123 B0613	18458	Female	12	SS	Neither agree nor disagree or unsure	3	3	3	3	2	2	3	2	3	3	3	3	2	3	2	3	4	2	3	3	3	2	3	3
20140123 B0614	18218	Female	12	SS	Agree	3	2	3	5	1	2	2	2	3	5	3	2	1	3	1	3	5	2	3	1	2	2	3	2
20140123 B0615	18227	-	12	SS	Agree	3	2	4	4	2	2	2	2	2	4	4	2	4	3	2	2	4	2	4	2	4	2	2	2
20140123 B0616	18263	Female	12	SS	Agree	1	2	3	4	1	2	2	2	2	5	3	2	2	3	1	2	5	2	3	1	5	1	3	1
20140123 B0617	18236	Male	12	SS	Strongly agree	3	1	1	5	1	1	2	2	1	5	3	2	2	3	3	1	5	2	2	1	4	2	3	1
20140123 B0618	18245	Female	12	SS	Strongly agree	1	1	5	4	1	1	3	2	1	5	3	2	2	2	1	2	5	1	1	1	4	1	2	1
20140123 B0619	18254	Female	12	SS	Strongly agree	1	1	5	5	1	2	2	2	2	5	2	2	2	2	1	2	5	2	2	1	5	1	3	1
20140123 B0620	18209	Female	12	SS	Strongly agree	1	1	1	4	2	1	3	2	2	5	1	1	1	3	1	3	5	1	2	1	5	1	2	1
20140123 B0621	18111	Male	12	--	Agree	2	2	3	3	2	1	2	2	2	5	3	3	2	3	2	2	4	2	2	2	3	1	2	2
20140123 B0579	18412	Female	7	SS	Strongly agree	2	1	3	5	1	1	3	3	-	&	3	1	2	3	2	2	3	3	3	2	3	1	2	1
20140123 B0580	17987	Female	7	SS	Agree	3	2	3	4	1	2	3	2	4	5	4	3	2	3	2	3	5	2	3	1	3	1	2	1
20140123 B0581	18449	Female	7	SS	Agree	3	3	3	3	2	1	4	2	2	5	2	3	2	2	1	3	5	2	3	2	2	1	2	1
20140123 B0582	17996	Female	7	SS	Agree	3	2	3	3	1	2	4	3	2	4	3	2	2	2	2	3	4	2	3	2	3	2	2	2
20140123 B0583	18421	Female	7	SS	Strongly agree	3	3	2	5	1	3	3	1	1	5	2	1	1	3	4	3	5	3	4	3	3	2	5	2
20140123 B0584	18005	Female	7	SS	Agree	3	3	3	3	2	3	3	3	4	4	3	2	2	1	2	3	3	2	2	2	3	1	3	2
20140123 B0585	18430	Female	7	SS	Strongly agree	2	1	4	5	2	1	4	2	2	5	2	2	2	3	2	1	4	2	2	2	3	1	1	1
20140123 B0586	17914	Male	7	SS	Strongly agree	4	2	4	4	2	1	3	1	3	5	3	1	2	1	1	2	5	1	4	1	1	1	4	2
20140123 B0587	17899	Male	7	--	Agree	2	2	3	4	3	1	3	2	4	5	3	2	1	1	1	3	5	2	3	2	4	1	2	2
20140123 B0588	17923	Female	7	SS	Strongly agree	3	1	2	3	2	1	2	1	2	5	1	1	1	1	1	1	5	1	1	1	4	1	3	1
20140123 B0589	17950	Male	7	SS	Strongly agree	3	2	5	2	2	2	3	3	2	3	3	2	4	3	2	4	5	1	5	3	2	4	3	2
20140123 B0590	17932	Female	7	SS	Strongly agree	2	3	3	3	1	1	3	2	4	1	3	2	2	4	1	2	4	2	4	2	1	2	4	2
20140123 B0591	17941	Male	7	--	Strongly agree	3	3	3	4	1	1	5	1	2	5	1	3	2	2	1	3	5	1	4	1	5	1	2	1
20140123 B0592	20312	Male	9	SS	Agree	2	2	1	4	2	2	3	2	4	5	3	2	4	2	2	3	4	2	2	2	4	3	3	2
20140123 B0833	32841	Female	7	IS	Strongly agree	2	1	4	4	3	1	1	3	-	5	4	1	1	1	2	2	4	3	1	1	4	1	3	1
20140123 B0834	32850	Male	7	IS	Strongly agree	1	1	4	5	2	1	2	1	3	5	1	1	2	4	1	1	4	5	3	3	5	1	1	2
20140123 B0835	32814	Male	7	IS	Agree	4	2	3	4	3	2	2	1	4	3	1	2	1	2	2	3	4	2	1	3	-	2	2	2
20140123 B0836	32230	Male	7	IS	Agree	2	3	3	3	3	1	2	3	3	4	4	1	2	3	1	3	5	2	3	3	3	1	4	2
20140123 B0837	32869	Male	7	IS	Agree	4	3	4	5	4	1	2	3	3	5	3	2	2	4	3	3	4	5	-	3	5	4	3	5
20140123 B0838	32221	Male	7	IS	Strongly agree	1	2	3	5	2	2	3	2	3	5	2	3	1	3	3	3	5	2	3	2	5	1	3	2
20140123 B0839	32203	Female	7	IS	Agree	2	2	4	4	2	1	3	2	3	5	3	4	2	3	2	2	4	3	3	2	3	2	3	2
20140123 B0840	34005	Male	7	IS	Agree	2	1	2	5	1	2	3	2	2	5	2	3	2	2	2	2	5	2	2	2	5	1	2	1
20140123 B0841	33871	Female	7	IS	Strongly agree	2	1	4	4	3	1	2	3	1	5	3	2	4	3	2	3	4	2	3	4	3	2	4	2
20140123 B0842	33923	Male	7	IS	Strongly agree	3	3	5	2	2	2	3	3	2	4	4	1	1	2	-	2	5	2	2	1	2	2	3	3
20140123 B0843	33941	Male	7	IS	Agree	2	2	4	3	1	1	3	1	4	5	4	1	2	1	1	3	4	1	2	1	5	1	4	2
20140123 B0844	33783	Female	7	IS	Agree	1	2	5	4	1	2	5	2	3	5	4	2	4	4	1	2	5	2	1	2	5	2	2	2
20140123 B0845	33792	Male	7	IS	Agree	2	1	4	5	1	1	4	1	3	5	5	2	3	4	3	3	5	1	4	2	5	1	3	1
20140123 B0846	33808	Female	7	IS	Strongly agree	1	2	4	5	2	4	3	2	5	5	4	1	1	3	2	5	5	1	2	2	4	2	5	4
20140123 B0847	33817	Male	7	IS	Strongly agree	2	2	5	4	2	2	3	2	2	5	3	2	2	2	2	4	4	3	3	3	4	2	3	2
20140123 B0848	33880	Male	7	IS	Strongly agree	3	1	3	5	3	1	4	2	3	4	4	5	5	2	4	2	4	3	2	2	4	2	3	2
20140123 B0849	33826	Male	7	IS	Strongly agree	4	1	4	5	2	1	3	2	5	5	3	3	3	2	2	2	5	3	2	1	3	3	3	2
20140123 B0850	33835	Male	7	--	Strongly agree	1	3	3	5	2	1	3	2	3	5	3	1	2	3	2	1	5	2	3	2	5	1	3	3
20140123 B0851	33844	Male	7	IS	Strongly agree	3	2	4	2	2	2	3	2	3	3	2	2	1	3	2	2	5	2	3	3	4	1	3	2
20140123 B0852	33969	Male	7	IS	Strongly agree	4	1	#NULL!	5	2	1	4	2	3	5	3	2	3	2	1	3	4	1	2	1	5	1	3	2
20140123 B0853	33950	Male	7	IS	Strongly agree	2	2	3	5	2	1	4	1	3	5	3	1	4	2	1	1	5	1	1	2	4	1	2	4
20140123 B0854	33932	Male	7	IS	Strongly agree	1	1	3	5	1	1	2	1	1	1	1	1	2	2	1	2	5	1	1	1	5	1	1	2
20140123 B0855	33853	Male	7	IS	Strongly agree	2	2	5	1	2	1	4	2	4	5	5	5	3	3	2	2	4	2	3	1	5	1	3	2
20140123 B0856	33978	Female	7	IS	Agree	3	3	3	3	2	1	2	2	3	5	4	2	1	1	2	2	4	1	4	1	2	1	4	2
20140123 B0857	33996	Female	7	IS	Agree	3	2	3	4	2	1	4	2	2	3	3	-	2	3	2	3	5	2	3	3	4	1	3	2
20140123 B0858	33987	Female	7	IS	Strongly agree	1	2	4	3	2	1	4	1	2	5	3	1	1	3	1	2	5	2	3	1	4	1	2	3
20140123 B0859	33862	Female	7	IS	Strongly agree	2	2	2	5	2	1	3	2	2	4	2	2	2	3	2	3	5	2	2	1	4	3	2	2
20140123 B0860	32364	Male	12	IS	Agree	2	1	4	4	2	2	3	2	4	4	2	2	2	4	2	3	5	2	2	3	4	1	3	2
20140123 B0861	32337	Male	7	IS	Agree	2	2	3	5	2	1	2	1	5	5	3	2	3	4	2	3	4	2	3	1	5	2	3	1
20140123 B0862	32346	Male	9	IS	Strongly agree	3	2	4	5	2	2	2	2	5	4	4	3	1	3	1	3	4	1	1	2	5	1	4	1
20140123 B0863	32319	Male	7	IS	Strongly agree	1	1	4	4	2	1	3	1	1	3	3	1	2	2	1	1	3	1	3	2	2	2	1	4
20140123 B0864	32373	Female	12	IS	Agree	2	2	3	5	2	2	4	2	3	5	5	5	2	5	1	5	5	1	1	5	5	2	3	2
20140123 B0865	32391	Female	13	IS	Strongly agree	2	2	4	4	2	2	3	2	2	4	2	2	2	3	2	2	4	2	2	2	5	2	3	2
20140123 B0866	33516	Male	7	IS	Agree	3	3	4	5	2	2	3	2	3	5	3	3	2	3	2	2	5	2	3	2	4	3	2	1
20140123 B0867	33695	Female	7	IS	Strongly agree	2	1	4	4	2	2	3	2	2	5	3	2	2	1	2	2	4	2	3	1	4	2	3	2
20140123 B0868	33701	Male	7	IS	Agree	4	3	2	4	3	2	2	3	3	5	4	4	2	3	2	3	4	2	3	4	4	1	4	2
20140123 B0869	33561	Male	7	IS	Strongly agree	2	2	#NULL!	3	2	1	3	2	4	5	3	2	1	3	1	3	&	1	3	2	3	1	2	1
20140123 B0870	33729	Male	7	IS	Strongly agree	2	1	5	4	1	1	2	1	2	5	5	3	4	1	1	1	5	1	3	4	5	1	3	1
20140123 B0871	33738	Male	7	IS	Strongly agree	2	2	4	4	1	1	2	1	1	5	3	2	3	2	1	2	5	1	4	1	5	2	2	1
20140123 B0872	35123	Male	7	--	Strongly agree	3	2	3	4	2	1	4	4	4	5	3	1	2	2	1	3	5	2	5	2	3	1	4	1
20140123 B0873	33613	Male	7	IS	Agree	1	2	2	2	2	2	3	2	3	4	4	2	4	4	2	2	4	2	3	2	4	1	4	2
20140123 B0874	35017	Male	9	IS	Strongly agree	3	1	4	5	1	2	4	3	3	5	4	2	1	5	2	1	5	1	5	1	5	1	4	1
20140123 B0875	34485	Female	11	IS	Agree	3	3	4	3	2	2	3	2	3	5	3	2	3	4	-	2	4	2	3	1	5	1	4	2
20140123 B0876	34494	Female	11	IS	Agree	3	2	4	3	2	2	4	2	2	4	3	4	3	2	2	2	4	2	4	2	4	3	4	2
20140123 B0877	34500	Female	11	IS	Agree	1	2	3	5	1	2	2	2	2	4	2	3	2	3	3	2	5	2	2	2	4	3	2	2
20140123 B0878	34582	Male	11	IS	Strongly agree	2	2	1	4	1	1	4	1	5	5	4	3	2	4	3	2	5	1	4	2	5	2	3	2
20140123 B0879	34573	-	11	IS	Agree	2	2	4	4	3	1	3	2	4	5	3	3	3	3	2	4	4	1	3	2	4	3	3	1
20140123 B0880	34564	Male	11	IS	Agree	2	2	3	3	2	2	3	2	4	4	4	2	4	3	3	4	4	2	4	3	4	2	3	2
20140123 B0881	36834	Male	9	IS	Strongly agree	2	1	5	4	1	2	5	2	3	5	4	2	2	3	2	3	5	2	4	2	4	1	3	2
20140123 B0882	36852	Female	9	IS	Agree	2	2	4	4	2	1	3	2	3	4	4	1	1	4	2	2	5	2	4	2	5	2	3	1
20140123 B0883	36861	Male	9	IS	Agree	2	3	2	3	1	1	1	2	1	&	3	2	3	2	2	3	2	2	3	3	5	5	1	2
20140123 B0884	36843	Male	9	IS	Strongly agree	1	1	5	5	2	1	2	2	2	5	1	2	4	1	1	3	5	2	4	2	4	1	3	2
20140123 B0885	35035	Male	9	IS	Agree	2	2	4	4	2	1	3	3	2	5	2	2	2	3	2	2	4	2	3	4	4	1	3	2
20140123 B0886	35053	Male	9	IS	Agree	1	2	4	4	1	1	2	1	3	4	4	3	4	2	2	4	5	2	2	3	5	2	2	1
20140123 B0887	35327	Female	8	IS	Agree	3	3	4	3	2	2	5	2	3	5	3	-	2	5	2	2	3	2	3	2	5	2	2	1
20140123 B0888	35257	Female	8	IS	Agree	2	1	4	3	1	2	4	2	4	4	2	2	2	4	3	4	4	3	3	2	4	2	4	2
20140123 B0889	35202	Male	13	--	Strongly agree	3	2	3	4	3	1	2	2	3	4	3	2	2	4	2	2	4	2	4	2	5	2	4	2
20140123 B0890	33604	Male	7	IS	Neither agree nor disagree or unsure	3	2	3	5	2	3	3	2	2	3	3	4	4	4	2	3	5	2	2	3	4	3	3	1
20140123 B0891	33543	Female	7	IS	Strongly disagree	2	2	5	5	2	1	2	3	5	5	3	5	2	4	3	2	1	2	4	4	1	4	3	1
20140123 B0892	33534	Male	7	IS	Strongly agree	2	1	4	4	2	1	3	2	3	4	3	3	1	2	3	2	5	2	3	2	3	1	3	2
20140123 B0893	33525	Female	7	IS	Strongly agree	3	2	3	3	2	1	3	2	3	5	5	2	2	2	2	3	4	2	3	3	4	1	3	3
20140123 B0894	33552	Male	7	IS	Neither agree nor disagree or unsure	3	2	3	5	1	1	4	1	4	5	3	2	1	4	1	3	5	2	2	1	3	1	4	1
20140123 B0895	33899	Male	7	IS	Strongly agree	2	2	2	4	2	1	3	1	2	4	2	2	1	2	1	1	4	2	1	2	2	1	1	1
20140123 B0896	33774	Male	7	IS	Strongly agree	2	1	3	5	1	1	3	1	5	5	5	3	1	2	1	1	5	1	2	2	5	1	4	1
20140123 B0897	33905	Male	7	IS	Strongly agree	1	1	4	3	1	2	2	1	5	5	2	2	2	2	1	2	4	2	5	4	3	1	4	2
20140123 B0898	33914	Male	7	IS	Strongly agree	2	2	4	4	3	1	2	3	1	4	4	2	2	4	2	1	5	3	4	1	3	2	1	3
20140123 B0899	34591	Female	11	IS	Agree	2	3	4	3	2	2	3	2	2	4	4	3	3	3	2	2	4	2	4	3	4	2	3	2
20140123 B0900	34555	Female	11	IS	Agree	2	2	4	5	2	1	3	2	3	4	2	2	2	4	2	1	5	2	4	2	4	2	4	2
20140123 B0901	34546	Female	11	IS	Agree	2	2	2	2	3	2	3	2	4	5	4	2	2	3	3	4	5	2	3	2	4	&	3	3
20140123 B0902	34537	Female	11	IS	Strongly agree	2	3	4	2	2	1	3	2	3	4	4	2	4	1	1	2	4	2	5	2	5	2	4	2
20140123 B0903	34528	Female	11	IS	Agree	2	3	4	3	2	1	1	2	2	4	4	2	2	4	1	3	3	2	2	3	5	1	4	2
20140123 B0904	34519	Female	11	IS	Strongly agree	1	1	4	4	1	2	3	2	2	4	2	1	2	4	2	3	5	1	3	2	5	1	3	1
20140123 B0905	34917	Male	11	IS	Agree	2	1	3	4	2	2	3	1	3	4	4	4	3	2	2	3	4	1	2	2	5	2	3	2
20140123 B0906	34935	Male	11	IS	Agree	3	2	4	3	2	3	4	1	2	4	4	2	4	4	2	3	5	2	4	3	5	2	4	2
20140123 B0907	34944	Male	11	--	Neither agree nor disagree or unsure	2	2	5	4	2	2	4	2	3	4	3	2	2	4	2	2	4	2	4	3	4	2	3	2
20140123 B0908	34953	Male	11	IS	Agree	3	2	2	3	1	1	3	1	5	5	4	2	2	2	2	3	4	2	3	3	3	2	4	2
20140123 B0909	34962	Male	11	IS	Agree	3	2	2	3	2	2	3	2	4	4	4	2	2	4	2	4	4	2	4	3	4	2	4	1
20140123 B0910	34971	Male	11	IS	Strongly agree	1	3	5	5	2	2	3	2	2	5	3	2	3	3	2	1	5	2	4	2	4	1	3	1
20140123 B0911	34980	Male	11	IS	Agree	1	1	5	5	1	2	3	1	2	5	4	2	1	2	2	3	5	1	2	2	5	1	5	1
20140123 B0912	35008	Female	11	IS	Strongly agree	1	1	3	4	2	1	4	2	1	5	3	2	2	4	2	2	5	2	5	1	5	1	3	1
20140123 B0913	34467	-	11	IS	Agree	1	1	4	3	2	1	2	1	3	5	1	1	1	3	1	1	5	2	4	4	5	1	5	2
20140123 B0914	34476	Female	11	IS	Agree	1	1	2	5	2	1	2	2	3	5	4	4	2	4	2	2	5	2	2	1	5	2	3	4
20140123 B0915	35293	Male	8	IS	Agree	3	1	3	4	2	1	3	2	3	5	3	2	2	3	1	2	5	2	3	3	4	1	3	2
20140123 B0916	34193	Female	7	IS	Agree	3	2	4	4	2	2	3	2	2	4	2	3	2	3	2	2	3	2	2	2	4	2	2	2
20140123 B0199	12441	Male	12	--	Strongly agree	2	3	2	2	3	2	3	2	5	4	2	1	2	3	3	3	4	5	3	2	4	3	3	2
20140123 B0200	12450	-	12	--	Agree	2	2	4	3	2	1	3	2	4	4	3	3	2	2	2	5	4	1	2	2	5	4	4	3
20140123 B0201	12502	-	12	SS	Agree	3	1	2	3	2	1	3	2	3	5	3	2	1	2	2	3	4	2	2	3	5	1	2	1
20140123 B0203	12803	Male	13	IS	Strongly agree	1	3	5	3	1	1	4	1	1	5	3	2	1	4	1	2	5	1	2	1	4	1	4	2
20140123 B0204	12812	Male	13	IS	Agree	3	3	3	3	2	2	4	2	2	4	2	2	2	2	2	3	4	3	2	2	4	2	3	2
20140123 B0205	12779	Male	13	IS	Neither agree nor disagree or unsure	3	3	3	4	2	3	3	2	4	4	3	3	2	3	2	3	4	3	3	3	5	2	3	2
20140123 B0206	12964	Male	12	--	Agree	4	4	3	2	5	2	4	3	3	3	3	2	2	2	3	3	4	5	3	2	5	3	3	2
20140123 B0207	12797	Male	13	IS	Neither agree nor disagree or unsure	3	2	3	3	1	3	3	2	3	5	3	3	3	3	3	3	3	2	2	3	3	1	3	2
20140123 B0208	12788	Male	13	IS	Agree	3	3	3	3	2	2	4	2	3	5	3	2	3	2	2	3	3	2	3	3	4	1	3	2
20140123 B0209	12821	Male	13	IS	Neither agree nor disagree or unsure	1	1	3	1	4	5	1	1	4	4	1	2	1	5	2	3	1	3	1	1	4	1	2	1
20140123 B0210	12830	Male	13	--	Strongly agree	3	1	3	5	1	1	5	2	1	5	4	1	1	2	2	1	5	1	1	1	3	1	3	2
20140123 B0211	12885	Male	13	IS	Strongly agree	2	2	2	5	2	1	4	1	3	5	5	2	2	3	2	2	4	3	2	2	4	1	3	1
20140123 B0212	12876	Male	13	IS	Agree	3	2	3	4	1	2	3	3	3	4	3	2	2	2	2	3	3	3	2	2	4	1	3	1
20140123 B0213	12858	Female	12	IS	Strongly agree	1	3	5	4	1	1	4	3	1	5	3	2	1	4	1	3	3	2	2	2	4	1	4	1
20140123 B0917	34102	Male	8	IS	Agree	2	2	3	4	1	3	3	1	3	5	3	3	4	3	1	4	5	1	2	2	5	1	4	1
20140123 B0918	34096	Male	8	IS	Strongly agree	5	1	1	2	2	1	1	1	5	4	4	1	2	2	1	1	5	2	2	5	5	1	3	1
20140123 B0919	32966	Male	8	IS	Strongly agree	3	1	3	5	1	2	4	1	4	5	3	2	2	2	2	2	5	3	3	2	3	1	3	1
20140123 B0920	34014	Male	8	IS	Strongly agree	3	2	2	4	3	1	3	2	4	5	4	4	4	4	2	4	4	2	2	1	4	2	3	4
20140123 B0921	36870	Female	9	IS	Agree	3	2	3	3	2	2	3	2	2	4	3	2	4	3	2	3	3	1	3	3	4	2	3	2
20140123 B0922	36889	Male	9	IS	Agree	3	1	2	5	2	2	2	2	3	5	4	2	2	2	3	3	5	3	4	3	3	1	2	3
20140123 B0923	36898	Male	9	IS	Strongly agree	1	1	4	4	1	1	2	2	5	5	2	1	2	4	1	5	4	2	4	1	5	1	4	1
20140123 B0924	35026	Male	9	IS	Strongly agree	3	2	2	5	2	#NULL!	3	2	3	5	4	2	4	4	2	3	4	3	2	2	5	5	4	1
20140123 B0925	35044	Male	9	IS	Agree	2	1	4	5	2	1	3	2	4	4	2	2	2	2	3	2	4	2	2	3	5	2	3	3
20140123 B0926	35071	Female	9	IS	Strongly agree	2	2	5	3	2	2	4	2	3	5	2	2	2	3	2	3	5	1	3	2	4	1	3	1
20140123 B0927	35062	Male	9	IS	Neither agree nor disagree or unsure	2	2	3	5	2	1	2	2	3	5	2	1	2	2	2	2	3	2	3	2	3	1	3	1
20140123 B0928	35080	Male	9	IS	Strongly agree	2	1	2	4	2	1	2	2	2	5	3	3	2	3	3	1	5	1	3	1	5	2	2	2
20140123 B0929	35099	Male	9	IS	Agree	2	1	2	4	2	1	3	2	3	4	4	4	3	4	-	1	5	2	3	2	5	2	3	1
20140123 B0930	35105	Female	9	IS	Strongly agree	1	1	2	3	2	2	3	2	3	5	3	2	3	4	1	3	5	1	4	1	4	1	1	2
20140123 B0931	35114	Male	9	IS	Agree	2	1	2	4	1	2	2	2	2	4	4	3	2	2	2	3	5	1	4	1	5	2	3	2
20140123 B0932	35141	Male	9	IS	Agree	1	1	5	4	2	3	3	2	3	5	2	2	2	3	3	3	5	2	3	2	5	4	2	2
20140123 B0933	36816	Male	9	IS	Neither agree nor disagree or unsure	1	1	4	4	1	1	4	1	3	5	4	2	3	-	1	3	5	2	2	1	5	2	3	1
20140123 B0934	36825	Female	9	IS	Strongly agree	3	2	3	3	3	2	2	1	2	5	3	2	2	2	1	2	4	2	3	2	5	1	3	2
20140123 B0935	34281	Female	12	IS	Strongly agree	1	1	4	5	2	1	1	1	2	5	1	2	1	4	1	2	5	1	1	2	5	1	2	2
20140123 B0936	32425	Male	8	IS	Agree	1	1	3	5	2	1	4	1	3	5	2	2	2	2	1	3	5	2	2	3	4	3	3	2
20140123 B0937	35178	Male	8	--	Strongly agree	3	2	3	3	2	2	2	2	3	4	2	2	2	2	2	2	4	2	2	2	4	2	4	2
20140123 B0938	32443	Male	8	IS	Agree	3	1	4	5	2	2	2	2	4	5	4	2	1	3	4	3	4	1	2	2	4	1	4	1
20140123 B0939	35318	Female	8	IS	Agree	1	2	5	5	3	2	2	2	4	5	2	2	2	4	2	3	5	3	5	3	5	3	3	3
20140123 B0940	35266	Female	8	IS	Agree	2	2	4	4	2	2	3	2	3	5	3	2	2	3	2	3	5	3	3	3	4	2	3	2
20140123 B0941	33570	Male	7	IS	Agree	2	1	3	2	4	3	3	4	3	5	3	-	2	3	3	3	4	3	2	3	3	1	3	2
20140123 B0942	33589	Male	7	IS	Strongly agree	1	2	2	5	2	1	2	2	2	5	2	3	2	4	2	2	5	2	3	1	4	1	2	2
20140123 B0943	33598	Female	7	IS	Agree	2	1	2	4	2	1	3	2	3	5	4	2	2	3	2	3	4	2	4	2	5	2	3	2
20140123 B0944	33631	Female	7	IS	Agree	4	3	1	4	4	2	3	2	4	5	2	1	1	2	1	2	4	1	1	1	3	2	3	2
20140123 B0228	17385	Male	13	SS	Strongly agree	2	1	4	5	2	1	2	2	4	4	2	1	1	2	2	3	5	1	4	1	5	1	3	2
20140123 B0229	17400	Female	13	SS	Strongly agree	1	2	2	5	2	4	2	3	4	5	2	2	2	3	2	5	5	2	3	1	4	1	4	2
20140123 B0230	17367	Male	13	SS	Agree	2	2	4	4	3	2	3	2	3	4	2	2	3	4	3	2	4	2	2	2	4	2	2	2
20140123 B0231	12089	Male	13	SS	Neither agree nor disagree or unsure	2	3	3	4	1	3	4	3	2	5	4	2	3	5	1	3	4	2	3	3	5	1	3	3
20140123 B0232	12098	Male	13	SS	Agree	3	2	2	1	1	1	5	2	1	5	3	3	3	5	2	2	4	2	3	3	2	2	2	2
20140123 B0233	12229	-	13	SS	Strongly agree	3	2	2	4	4	2	3	4	5	1	5	1	3	4	3	3	5	1	3	2	3	2	2	2
20140123 B0234	17659	Female	12	--	Strongly agree	2	2	5	5	2	1	4	2	2	5	4	2	2	2	2	1	5	2	4	1	4	1	3	3
20140123 B0235	15088	Female	12	SS	Neither agree nor disagree or unsure	3	1	3	4	2	2	2	2	2	5	4	4	3	2	2	3	5	2	4	1	4	1	3	2
20140123 B0236	15246	Female	13	IS	Neither agree nor disagree or unsure	3	2	2	2	2	2	2	2	2	2	2	2	2	2	2	2	3	2	2	2	3	2	2	2
20140123 B0237	15097	Male	12	--	Agree	2	2	3	3	2	2	2	2	2	4	2	2	2	3	2	3	3	2	2	2	4	2	3	2
20140123 B0238	15176	Male	12	--	Strongly agree	3	3	3	4	1	2	3	2	3	4	3	2	2	3	2	2	4	2	2	2	4	2	3	1
20140123 B0239	15130	Male	12	--	Strongly agree	2	1	3	5	2	2	4	1	4	5	4	4	2	4	2	3	4	2	3	2	4	2	2	2
20140123 B0240	15158	Male	12	--	Agree	2	2	5	4	3	1	1	2	2	5	2	1	1	1	3	2	5	1	4	2	5	4	3	2
20140123 B0241	15200	Male	12	--	Strongly agree	1	1	5	5	1	1	5	1	2	5	4	2	1	5	1	1	5	1	2	1	5	2	2	1
20140123 B0945	33622	Male	7	IS	Agree	1	1	3	2	2	1	2	3	2	5	5	2	2	2	1	2	5	2	2	2	5	1	2	1
20140123 B0946	33640	Male	7	IS	Agree	3	3	5	4	2	1	3	3	3	5	4	2	2	4	3	3	4	2	3	2	3	1	3	4
20140123 B0947	33710	-	13	--	Agree	2	2	5	5	2	2	4	2	4	4	2	2	3	1	2	2	5	1	2	2	3	2	2	2
20140123 B0948	33659	Male	7	IS	Neither agree nor disagree or unsure	3	2	2	4	2	1	4	2	4	5	3	1	3	4	2	3	5	2	5	1	5	2	3	2
20140123 B0949	33668	Female	7	IS	Strongly agree	2	3	4	4	2	2	3	2	3	5	2	3	2	2	2	2	5	3	3	2	3	1	3	2
20140123 B0950	33677	Male	7	IS	Neither agree nor disagree or unsure	2	2	3	3	2	2	3	2	3	5	2	3	1	3	2	1	5	2	3	3	3	2	2	3
20140123 B0951	33686	Male	7	IS	Neither agree nor disagree or unsure	5	3	3	4	3	3	5	3	5	5	5	4	5	3	3	3	3	3	3	3	5	3	3	4
20140123 B0952	36719	Male	9	IS	Strongly agree	2	2	1	2	1	1	4	2	4	5	4	2	2	1	2	1	5	2	1	1	4	1	4	1
20140123 B0953	36685	Male	9	IS	Strongly agree	5	1	1	4	4	1	3	3	5	4	3	3	2	4	3	1	4	4	4	2	3	1	5	2
20140123 B0954	36700	Female	9	IS	Agree	2	1	3	5	2	2	3	2	2	4	3	2	2	3	2	4	4	2	2	2	4	1	3	2
20140123 B0955	36597	Female	9	IS	Agree	3	2	3	3	2	1	4	3	3	4	3	2	2	3	2	2	4	3	3	2	4	1	2	1
20140123 B0956	36612	Female	9	IS	Strongly agree	3	2	3	4	2	1	-	2	2	5	3	&	2	3	2	1	5	2	2	1	1	2	3	2
20140123 B0957	36603	Male	9	IS	Strongly agree	2	1	2	3	1	2	2	2	4	5	2	4	1	3	3	3	4	2	2	4	2	1	2	1
20140123 B0958	36579	Female	9	IS	Disagree	3	3	5	#NULL!	1	4	2	-	3	5	4	4	4	3	5	4	4	3	&	4	3	&	3	2
20140123 B0959	36302	Female	9	IS	Strongly agree	2	1	4	5	2	1	4	2	3	5	2	1	2	2	2	2	5	2	2	1	3	1	2	2
20140123 B0960	36728	Male	9	IS	Strongly agree	2	1	3	5	2	1	3	2	2	5	2	1	1	2	2	2	5	2	2	2	4	1	1	1
20140123 B0961	36791	Male	9	IS	Strongly agree	2	2	3	5	2	1	4	1	4	1	3	1	2	2	2	3	5	5	2	2	4	-	2	2
20140123 B0962	36755	Male	9	IS	#NULL!	1	1	2	3	2	1	2	2	4	5	2	2	1	4	2	1	5	2	2	2	4	1	4	1
20140123 B0963	36773	Female	9	IS	Agree	2	2	3	3	3	3	2	2	4	5	3	1	2	2	2	3	4	2	2	3	4	1	2	2
20140123 B0964	36621	Male	9	IS	Strongly agree	2	3	1	3	3	2	3	2	1	5	3	2	3	3	4	3	5	2	2	&	5	1	3	1
20140123 B0965	36588	Male	9	IS	Strongly agree	5	3	3	3	3	1	2	1	5	4	5	1	3	4	1	3	2	3	2	2	4	1	5	1
20140123 B0966	36737	Male	9	IS	Strongly agree	1	1	2	5	1	1	4	1	2	5	4	1	1	3	1	3	5	1	3	2	5	1	3	1
20140123 B0967	36764	Male	9	IS	Strongly agree	2	1	3	5	2	1	4	1	4	5	3	2	1	2	2	3	5	1	3	2	2	1	2	2
20140123 B0968	36746	Male	9	IS	Strongly agree	3	3	1	3	3	1	2	2	3	5	3	2	2	3	3	3	4	2	3	1	3	5	2	1
20140123 B0969	36782	Female	9	IS	Agree	3	3	3	3	2	1	3	3	2	5	3	2	1	3	2	2	4	2	3	2	4	1	4	2
20140123 B0970	36694	Female	9	IS	Strongly agree	2	2	3	4	1	2	4	2	2	5	3	2	2	4	2	2	5	2	3	3	4	1	3	1
20140123 B0971	36630	Male	9	IS	Strongly agree	1	2	3	3	1	1	3	2	4	4	2	2	1	2	2	3	5	1	2	1	4	4	3	3
20140123 B0972	34157	-	8	--	Strongly agree	3	1	2	3	2	1	3	2	5	4	3	2	1	1	1	1	4	3	3	1	2	2	4	1
20140123 B0973	34166	Female	8	IS	Strongly agree	2	2	3	4	2	2	2	2	3	5	3	3	2	3	2	3	5	2	3	2	4	1	3	2
20140123 B0974	34175	Male	8	--	Strongly agree	1	1	3	5	1	2	2	2	3	4	1	1	1	3	2	1	5	4	2	3	2	2	3	2
20140123 B0975	34111	Male	7	IS	Agree	2	1	3	5	1	2	3	1	3	5	3	1	2	3	2	3	5	2	3	2	3	2	3	1
20140123 B0976	34120	Male	8	IS	Strongly agree	2	3	4	3	2	1	4	2	5	5	1	1	1	2	1	4	4	1	2	1	5	2	4	1
20140123 B0977	34023	Male	8	IS	Strongly agree	1	1	1	5	1	1	4	2	1	5	3	3	2	2	1	2	5	3	2	-	5	1	3	1
20140123 B0978	34148	Female	8	IS	Agree	1	2	5	3	2	2	3	2	3	5	2	3	2	2	3	2	5	2	3	4	5	3	3	2
20140123 B0979	34218	Female	8	IS	Agree	1	2	5	5	1	3	3	2	4	2	4	4	2	2	2	3	5	2	3	2	2	-	3	1
20140123 B0980	34050	Male	8	IS	Strongly agree	2	1	3	4	2	1	3	2	2	4	2	2	1	2	1	3	5	1	1	2	2	2	3	2
20140123 B0981	34032	Male	8	IS	Strongly agree	#NULL!	1	3	#NULL!	#NULL!	1	-	-	-	-	-	-	-	-	-	3	-	2	2	-	-	-	4	-
20140123 B0982	34184	Female	8	IS	Strongly agree	1	1	4	4	5	1	2	1	2	5	3	2	1	1	1	1	5	3	4	1	2	1	4	1
20140123 B0983	34041	Male	8	IS	Strongly agree	2	#NULL!	#NULL!	#NULL!	#NULL!	1	-	-	-	-	-	2	-	-	-	4	-	-	-	-	2	-	5	1
20140123 B0984	34069	Female	8	IS	Agree	1	2	3	4	3	1	3	2	2	4	3	1	1	3	1	2	5	3	3	1	3	2	3	2
20140123 B0985	34078	Female	8	IS	Strongly agree	2	1	5	4	2	1	3	3	1	4	4	3	2	3	3	3	4	3	3	2	5	2	3	2
20140123 B0986	34087	Male	8	IS	Strongly agree	1	1	3	4	2	1	4	2	4	4	3	1	3	1	2	2	5	2	3	1	4	2	3	1
20140123 B1016	67043	Male	12	SS	Agree	2	2	3	4	2	2	4	3	2	5	3	2	3	3	2	3	4	2	3	2	4	2	3	2
20140123 B1017	67283	Male	12	SS	Agree	2	2	4	3	2	2	4	2	2	5	4	1	4	3	2	2	5	1	2	1	5	2	3	1
20140123 B1018	68055	Female	13	SS	Agree	2	2	3	4	2	1	2	3	2	4	3	3	2	3	2	3	4	2	3	2	4	2	3	2
20140123 B1019	54742	Female	7	SS	Agree	1	1	3	3	3	2	3	1	2	5	2	3	2	3	2	3	1	2	3	1	3	1	1	2
20140123 B1020	54894	Male	7	--	Strongly agree	1	1	3	5	1	1	1	1	3	5	1	1	1	3	1	3	5	2	1	1	1	1	2	2
20140123 B1021	54797	Male	7	SS	Strongly agree	1	1	5	5	1	1	5	1	1	5	1	2	3	5	1	1	5	1	2	1	5	1	1	1
20140123 B1022	54928	Male	7	SS	Strongly agree	1	2	2	5	2	1	2	2	3	5	1	1	1	3	2	1	4	2	1	4	2	1	3	1
20140123 B1023	54751	Male	7	SS	Agree	1	2	4	4	3	5	2	2	3	5	1	1	2	4	3	2	5	1	2	2	5	2	4	2
20140123 B1024	54760	Male	7	SS	Strongly agree	2	1	3	5	1	1	4	3	2	5	4	4	3	-	1	3	5	2	1	2	4	1	3	1
20140123 B1025	54885	Male	7	SS	Agree	2	1	4	2	2	1	3	1	4	2	3	1	1	1	1	3	5	1	2	2	1	1	2	2
20140123 B1026	54788	Female	7	SS	Strongly agree	1	#NULL!	4	5	4	1	4	2	3	4	1	2	2	3	-	2	-	2	2	2	5	2	3	1
20140123 B1027	54867	Female	7	SS	Agree	2	3	4	4	2	1	3	3	2	5	4	1	2	4	2	3	5	2	5	4	4	1	3	2
20140123 B1028	54830	Male	7	SS	#NULL!	1	4	4	1	5	5	3	1	3	4	4	2	4	1	2	3	2	5	2	3	&	3	2	2
20140123 B1029	54849	Male	7	SS	Agree	2	2	2	4	2	1	2	1	2	5	2	2	3	2	1	4	5	1	2	2	5	4	4	1
20140123 B1044	69678	Female	12	SS	Agree	1	1	5	4	2	1	2	2	-	4	2	2	2	2	-	1	5	1	3	2	4	2	2	1
20140123 B1045	69678	-	12	SS	Agree	1	1	5	4	2	1	2	2	-	4	2	2	2	2	-	1	5	1	3	2	4	2	2	1
20140123 B1046	69678	Male	12	SS	Agree	1	1	5	4	2	1	2	2	-	4	2	2	2	2	-	1	5	1	3	2	4	2	2	1
20140123 B1047	69678	-	13	--	Agree	1	1	5	4	2	1	2	2	-	4	2	2	2	2	-	1	5	1	3	2	4	2	2	1
20140123 B1048	69678	Male	13	--	Agree	1	1	5	4	2	1	2	2	-	4	2	2	2	2	-	1	5	1	3	2	4	2	2	1
20140123 B1049	69678	Male	13	SS	Agree	1	1	5	4	2	1	2	2	-	4	2	2	2	2	-	1	5	1	3	2	4	2	2	1
20140123 B1050	54821	Female	7	SS	Strongly agree	3	3	3	2	3	2	3	3	3	4	3	3	2	1	3	3	5	1	&	1	3	2	2	3
20140123 B1051	64062	Female	10	SS	Agree	2	3	3	3	2	2	3	3	3	4	3	2	3	3	2	3	4	2	3	3	4	2	3	2
20140123 B1052	64071	Female	10	SS	Agree	3	2	4	3	2	2	4	2	4	5	5	2	4	2	1	3	4	2	2	2	5	2	4	3
20140123 B1053	64132	-	13	--	Agree	3	3	3	2	5	3	2	&	&	3	3	1	4	3	2	3	3	2	4	2	3	3	3	3
20140123 B1054	64053	Female	10	SS	Strongly agree	1	1	2	5	1	1	1	2	2	5	1	1	1	4	2	1	5	1	3	3	5	1	4	1
20140123 B1055	64309	Female	12	IS	#NULL!	3	3	3	#NULL!	3	3	&	&	&	&	&	&	3	3	3	3	&	3	&	&	3	&	&	&
20140123 B1056	64248	Female	10	SS	Agree	3	2	4	4	2	2	4	2	3	5	2	3	2	4	3	2	5	2	3	2	3	2	3	3
20140123 B1057	64035	Female	10	SS	Strongly agree	3	3	3	3	4	1	3	2	1	4	3	3	4	2	3	5	4	1	3	1	5	1	5	1
20140123 B1072	60219	Male	9	SS	Neither agree nor disagree or unsure	5	2	3	3	2	3	4	3	5	5	4	3	3	4	5	4	4	2	4	2	4	2	4	3
20140123 B1073	60291	Female	9	SS	Agree	4	2	2	4	2	2	3	2	2	&	4	3	5	3	2	2	4	2	4	2	3	2	4	4
20140123 B1074	60200	Female	9	SS	Strongly agree	3	2	4	5	2	2	2	2	2	5	2	3	2	4	3	2	5	2	3	2	4	2	2	2
20140123 B1075	60194	Female	9	SS	Agree	3	2	2	3	2	2	3	3	3	4	3	2	3	4	3	3	4	2	4	3	5	2	3	2
20140123 B1076	60051	Male	9	SS	Neither agree nor disagree or unsure	2	2	3	3	2	2	4	2	3	5	3	1	2	2	3	3	4	2	2	3	3	1	4	1
20140123 B1077	60185	Female	9	SS	Strongly agree	2	2	4	4	3	2	2	2	4	4	3	3	2	4	2	3	4	2	4	2	4	2	3	2
20140123 B1078	60158	Male	9	--	Strongly agree	5	5	2	4	4	2	2	3	4	5	2	1	2	2	2	3	5	3	1	3	4	2	2	2
20140123 B1079	54733	Female	7	SS	Strongly agree	1	2	4	5	1	1	2	2	3	4	2	1	1	2	2	2	5	1	2	3	4	1	1	1
20140123 B1080	54706	Female	7	SS	Strongly agree	3	1	3	5	1	1	2	2	4	5	3	2	3	3	2	2	5	3	3	2	1	3	4	2
20140123 B1081	54672	Male	7	SS	Strongly agree	3	2	3	3	2	1	2	1	3	5	2	2	4	1	2	3	4	2	2	3	2	1	4	2
20140123 B1082	54876	Male	7	SS	#NULL!	3	#NULL!	3	5	3	#NULL!	-	-	2	-	-	-	-	-	2	3	5	-	3	-	1	-	2	5
20140123 B1083	54779	Female	7	SS	Strongly agree	2	1	4	4	4	3	2	2	2	4	2	3	3	3	3	3	2	1	2	3	-	1	2	&
20140123 B1084	54858	Female	7	SS	Neither agree nor disagree or unsure	3	5	3	4	4	3	4	2	4	5	3	2	2	4	3	3	3	4	2	3	4	&	3	3
20140123 B1085	54900	Male	7	SS	Strongly agree	1	1	5	5	1	1	1	1	3	5	1	1	1	3	1	1	5	1	3	1	5	1	1	1
20140123 B0593	20242	Male	9	SS	Strongly agree	2	2	4	2	2	2	2	2	2	5	3	3	2	2	1	2	5	2	2	2	4	2	2	2
20140123 B0594	20288	Male	9	SS	Agree	3	2	2	3	2	4	4	2	3	4	4	&	3	3	2	2	4	2	2	2	4	1	3	4
20140123 B0595	20464	Male	9	SS	Agree	2	3	5	5	1	2	3	2	2	4	2	1	4	2	2	3	-	2	2	1	4	1	1	2
20140123 B0596	20358	Male	9	SS	Strongly agree	2	1	3	4	2	2	2	2	3	5	3	1	1	2	2	1	4	1	1	3	4	1	1	2
20140123 B0597	20330	Female	9	SS	Agree	2	2	3	3	2	2	3	2	2	4	3	2	3	3	1	3	4	2	4	3	3	2	2	2
20140123 B0598	20367	Male	9	SS	Strongly agree	1	5	1	1	1	1	2	1	2	5	5	1	1	3	2	4	5	1	1	1	4	1	5	1
20140123 B0599	20349	Male	9	SS	Agree	2	2	5	4	3	1	2	2	2	5	4	1	2	4	1	1	5	2	1	1	5	5	4	1
20140123 B0600	20385	Female	9	SS	Strongly agree	1	1	2	4	1	1	3	1	1	5	3	1	1	1	2	3	1	2	1	1	5	1	3	1
20140123 B0601	20376	Female	9	SS	Strongly agree	3	2	1	3	1	2	4	2	3	5	3	1	2	3	2	2	5	2	4	1	5	1	2	1
20140123 B0602	20473	Male	9	SS	Strongly agree	3	1	2	3	3	2	3	1	3	5	2	1	1	3	1	3	5	2	2	1	2	1	2	1
20140123 B0603	20446	Female	9	SS	Strongly agree	1	1	2	5	2	2	3	1	3	5	3	2	3	3	2	2	5	1	2	2	4	1	2	1
20140123 B0605	18467	Female	12	SS	Agree	2	1	4	4	2	2	4	2	3	5	3	2	3	3	2	2	4	2	2	2	4	&	2	2
20140123 B0606	18476	Female	12	SS	Strongly agree	#NULL!	3	4	4	3	2	3	2	3	4	3	2	2	3	2	3	4	2	2	2	4	2	3	3
20140123 B0607	18193	-	12	SS	Strongly agree	3	3	2	2	2	1	2	2	2	3	2	1	1	2	1	1	3	1	4	1	3	3	5	2
20140123 B0622	18102	Male	12	--	Strongly agree	2	1	5	5	1	1	1	1	1	5	5	1	4	4	1	1	5	1	1	1	5	1	3	1
20140123 B0623	17862	-	12	--	Strongly agree	#NULL!	2	3	5	2	1	5	3	1	3	3	2	2	2	5	3	4	2	3	3	3	1	4	1
20140123 B0624	18175	-	12	--	Neither agree nor disagree or unsure	3	3	3	3	3	3	3	3	3	3	3	3	3	3	3	3	3	3	3	3	3	3	3	3
20140123 B0625	20206	Female	9	SS	Agree	3	3	4	3	2	2	4	2	3	4	3	3	2	3	2	2	4	2	4	2	4	2	3	3
20140123 B0626	20215	Female	9	SS	Strongly agree	2	3	4	3	1	1	3	1	2	5	3	1	1	1	2	1	5	2	2	2	5	1	3	1
20140123 B0627	20303	Male	9	SS	Agree	3	2	3	4	2	2	4	2	3	4	2	2	2	4	2	3	4	2	2	3	5	2	2	2
20140123 B0628	20428	Male	9	SS	Agree	3	2	3	4	2	1	4	3	4	5	4	2	3	4	3	3	5	2	3	2	4	1	4	3
20140123 B0629	20394	Female	9	SS	Agree	3	2	3	3	2	1	3	2	1	4	2	2	1	2	2	2	5	2	2	2	3	1	3	2
20140123 B0630	20400	Male	9	SS	Strongly agree	2	2	3	5	2	1	3	2	3	4	2	3	2	3	2	3	5	1	2	1	4	3	2	2
20140123 B0631	20437	Female	9	SS	Strongly agree	2	4	2	4	2	1	2	2	2	4	3	2	2	2	1	3	5	1	1	2	5	1	3	1
20140123 B0632	20224	Female	9	SS	Neither agree nor disagree or unsure	2	1	2	2	1	4	4	3	3	5	3	2	3	2	2	1	5	2	2	1	4	1	3	1
20140123 B0633	20419	-	9	SS	Agree	2	2	3	3	2	2	3	2	3	4	3	3	2	4	2	3	5	2	3	3	4	2	4	2
20140123 B0634	20321	Male	9	SS	Strongly agree	2	1	2	5	2	2	2	1	2	5	2	2	1	3	2	2	4	2	2	2	4	1	2	1
20140123 B0635	20604	Female	9	SS	Agree	2	2	2	#NULL!	5	2	3	2	1	4	3	1	1	3	&	2	5	1	3	3	3	2	1	2
20140123 B1100	59941	-	9	--	Strongly agree	2	3	4	3	2	1	2	2	3	4	3	2	1	2	2	1	5	1	3	1	4	1	3	3
20140123 B1101	60006	Male	9	SS	Agree	2	2	4	4	2	2	2	2	3	4	3	4	2	3	2	2	4	2	2	2	-	2	3	2
20140123 B1102	59880	Male	9	SS	Agree	3	2	3	1	3	2	2	2	3	3	2	3	2	3	2	3	3	2	2	3	3	2	3	2
20140123 B1103	59792	Female	9	SS	Strongly agree	4	3	1	1	5	1	1	1	5	5	4	1	1	2	4	2	1	1	1	1	5	1	5	1
20140123 B1104	59756	Female	9	SS	Agree	3	4	3	4	2	2	3	2	3	5	3	3	4	3	2	1	4	3	4	2	3	1	3	1
20140123 B1105	59835	Female	9	SS	Agree	3	2	3	3	1	1	3	1	2	4	2	3	3	3	2	2	4	2	3	1	2	1	3	2
20140123 B1106	59826	Female	9	SS	Strongly agree	2	2	3	4	2	1	3	3	3	5	2	2	2	3	2	3	4	1	2	1	4	1	3	2
20140123 B1107	59747	Female	9	--	Neither agree nor disagree or unsure	3	3	4	3	3	2	3	3	2	4	3	3	3	3	2	3	3	3	3	3	3	3	3	2
20140123 B1108	59817	Female	9	SS	Strongly agree	2	2	3	3	2	2	4	1	2	5	3	1	3	2	1	2	4	2	4	2	5	1	2	2
20140123 B1109	59808	Female	9	SS	Strongly agree	3	2	1	4	1	2	3	2	3	5	2	2	2	3	1	2	4	3	2	1	3	1	1	1
20140123 B1110	64327	Male	10	SS	Agree	1	2	5	3	2	2	4	4	3	5	5	2	4	5	5	3	4	4	4	3	5	2	4	2
20140123 B1111	63999	Female	10	SS	Agree	2	3	3	3	2	2	2	2	2	2	2	2	2	2	2	2	3	2	2	2	4	1	2	2
20140123 B1112	64017	Female	10	SS	Strongly agree	3	2	2	4	4	2	2	3	2	2	3	2	2	3	2	2	4	2	2	2	3	2	2	3
20140123 B1113	64080	Female	10	SS	Strongly agree	2	3	4	2	1	2	3	2	1	5	2	2	2	3	1	2	3	2	1	3	4	1	3	2
20140123 B1030	54812	Female	7	SS	Agree	3	1	4	3	2	2	3	2	3	4	3	1	3	3	2	3	3	3	2	2	2	1	2	1
20140123 B1031	54663	Male	7	SS	Agree	1	1	3	3	2	1	2	2	2	5	3	4	5	4	2	2	4	2	5	2	5	1	4	1
20140123 B1032	54803	Male	7	SS	Strongly agree	3	4	2	2	2	1	1	1	2	4	2	2	1	2	2	3	5	2	2	3	4	1	2	2
20140123 B1033	54690	Female	7	SS	Strongly agree	2	1	4	5	1	1	4	3	2	5	3	2	2	2	2	2	5	2	2	2	3	1	2	1
20140123 B1034	54715	Female	7	SS	Strongly agree	1	1	3	4	1	1	2	1	1	5	2	2	1	2	1	1	5	1	2	1	4	1	1	1
20140123 B1035	64266	Female	10	SS	Strongly agree	2	2	3	5	1	1	4	2	2	5	3	2	1	2	2	1	4	1	3	1	5	2	3	1
20140123 B1036	60264	Female	9	SS	Agree	2	2	4	4	2	2	2	2	3	5	3	2	2	2	2	2	5	2	3	2	4	1	2	1
20140123 B1037	57112	Female	8	SS	Strongly agree	3	2	4	5	2	1	3	2	2	4	3	2	2	4	2	1	3	2	2	2	4	3	3	1
20140123 B1038	57352	Female	8	SS	Strongly agree	5	5	1	1	2	1	5	1	5	5	3	1	2	3	1	1	3	3	5	4	1	1	3	2
20140123 B1039	57051	Male	8	--	Strongly agree	5	1	2	5	2	2	2	2	3	4	2	2	2	2	2	3	5	4	2	2	1	3	1	1
20140123 B1040	57015	Female	8	SS	Agree	3	3	5	3	2	2	3	3	&	4	2	1	2	2	2	2	3	3	3	2	2	1	3	2
20140123 B1041	69678	Male	12	SS	Agree	1	1	5	4	2	1	2	2	-	4	2	2	2	2	-	1	5	1	3	2	4	2	2	1
20140123 B1042	69678	Female	12	--	Agree	1	1	5	4	2	1	2	2	-	4	2	2	2	2	-	1	5	1	3	2	4	2	2	1
20140123 B1043	69678	-	12	SS	Agree	1	1	5	4	2	1	2	2	-	4	2	2	2	2	-	1	5	1	3	2	4	2	2	1
20140123 B1058	64008	Female	10	SS	Strongly agree	2	3	2	3	3	2	3	2	3	5	4	4	4	3	2	4	4	2	3	2	5	2	3	2
20140123 B1059	60097	Male	9	SS	Strongly agree	2	1	3	4	1	1	5	1	3	5	3	2	1	2	1	1	4	1	2	1	5	1	3	1
20140123 B1060	60060	Female	9	SS	Agree	3	2	3	4	3	2	2	2	3	4	3	2	1	2	3	2	4	2	3	2	3	2	2	3
20140123 B1061	60282	Female	9	SS	Agree	3	#NULL!	3	4	2	2	4	3	4	4	3	2	2	2	2	2	4	2	3	3	2	1	3	2
20140123 B1062	60334	Female	9	SS	Agree	3	2	3	2	3	2	2	2	3	4	2	3	2	3	2	2	3	2	2	2	2	2	3	2
20140123 B1063	60325	Female	9	SS	Disagree	2	2	4	4	2	3	3	2	2	4	3	2	2	3	2	3	4	3	2	2	2	2	3	2
20140123 B1064	60237	Male	9	SS	Strongly agree	1	2	5	5	1	1	1	1	3	5	3	2	5	3	1	2	5	2	1	1	5	5	3	1
20140123 B1065	60112	Male	9	SS	Agree	2	1	3	4	2	2	2	2	3	4	3	2	2	3	2	2	4	2	2	2	3	2	3	2
20140123 B1066	60121	Male	9	SS	Agree	2	1	4	5	2	2	4	3	4	4	2	1	3	3	2	2	4	2	3	3	4	2	3	2
20140123 B1067	60103	Male	9	SS	Agree	2	2	4	4	2	2	3	2	2	5	2	2	2	3	2	1	4	2	2	3	4	1	3	2
20140123 B1068	60130	Male	9	SS	Strongly agree	2	1	2	4	2	2	3	2	3	4	4	2	1	3	2	2	4	1	3	2	3	2	2	2
20140123 B1069	60176	Male	9	SS	Agree	2	2	3	5	2	2	4	2	2	5	3	2	3	2	2	2	5	2	3	2	4	1	2	1
20140123 B1070	60167	Male	9	SS	Strongly agree	2	2	3	4	2	1	3	2	2	4	2	2	3	3	2	2	4	2	2	2	3	2	2	1
20140123 B1071	60088	Male	9	SS	Strongly agree	2	1	4	5	2	1	2	2	2	4	3	2	2	2	1	1	5	1	1	1	4	2	1	2
20140123 B1086	54919	Male	13	SS	Agree	1	1	1	5	2	1	2	2	2	5	3	3	1	4	2	2	5	2	4	3	5	1	1	1
20140123 B1087	54724	Female	7	SS	Strongly agree	2	2	3	5	1	1	4	2	3	5	2	1	3	4	1	4	5	2	2	1	1	1	3	1
20140123 B1088	54681	Male	7	SS	Strongly agree	3	1	4	5	1	2	4	1	3	5	2	1	2	2	1	1	5	4	4	1	2	5	1	1
20140123 B1089	58276	Male	8	SS	Neither agree nor disagree or unsure	3	2	2	4	2	2	3	2	3	5	2	2	2	4	4	3	5	2	3	3	4	2	3	2
20140123 B1090	58416	Male	8	SS	Strongly agree	1	3	3	3	2	2	3	1	2	3	1	1	1	2	2	2	4	1	3	1	2	2	1	2
20140123 B1091	65205	Female	10	SS	Agree	4	1	4	5	1	4	1	3	4	3	3	3	3	3	3	4	5	3	2	2	3	2	4	2
20140123 B1092	65214	-	10	SS	Strongly agree	3	2	3	3	3	1	3	3	2	5	2	2	2	2	2	2	4	2	3	1	1	2	4	3
20140123 B1093	64293	Male	10	SS	Neither agree nor disagree or unsure	3	3	3	3	3	3	3	3	3	3	3	3	3	3	3	3	3	3	3	3	5	3	3	3
20140123 B1094	64284	Male	10	SS	Strongly agree	2	2	2	4	1	1	3	2	5	4	2	2	2	2	2	2	4	1	2	2	4	1	4	2
20140123 B1095	64275	Male	10	SS	Strongly agree	5	3	5	5	3	3	3	3	3	5	3	3	3	3	3	2	3	3	3	3	2	1	3	2
20140123 B1096	64318	Male	10	SS	Agree	2	3	5	#NULL!	#NULL!	2	3	-	3	5	3	-	-	4	-	-	3	-	-	3	4	4	3	2
20140123 B1097	59996	Male	9	SS	Strongly agree	3	2	4	4	2	2	3	1	3	4	3	2	2	3	2	2	4	2	2	2	3	2	2	2
20140123 B1098	59923	Female	9	SS	Strongly agree	2	1	4	4	2	2	3	2	2	5	3	3	1	2	2	2	4	2	2	2	3	1	2	1
20140123 B1099	59871	Male	9	SS	Neither agree nor disagree or unsure	3	2	3	4	1	3	3	3	3	4	3	3	3	3	2	3	4	2	3	3	4	2	3	2
20140123 B1114	64211	Female	10	SS	Agree	1	2	4	4	3	3	3	2	4	5	3	4	1	2	1	3	5	2	3	3	5	2	4	2
20140123 B1115	64123	Female	10	SS	Agree	2	3	3	3	3	2	3	2	3	4	3	2	3	2	2	2	4	2	2	1	4	3	4	2
20140123 B1116	64220	Female	10	SS	#NULL!	1	2	4	5	2	2	3	2	2	4	3	2	2	3	2	2	2	2	2	2	3	1	2	-
20140123 B1117	63944	Male	10	SS	Strongly agree	3	3	3	3	2	1	2	2	4	5	1	1	2	2	2	2	5	1	3	2	5	1	4	1
20140123 B1118	64114	-	13	--	Strongly agree	1	4	5	2	1	1	1	5	2	1	2	3	5	3	1	1	5	1	5	2	4	1	5	1
20140123 B1119	63971	Male	10	SS	Agree	2	2	3	#NULL!	2	2	4	2	2	5	3	3	3	3	2	2	4	2	3	1	5	2	2	1
20140123 B1120	63980	Male	10	SS	Agree	2	3	3	3	2	1	3	2	3	4	2	2	2	3	2	2	4	2	2	2	4	1	2	4
20140123 B1121	64141	Male	10	SS	Agree	4	1	3	1	2	2	2	1	1	1	2	4	2	5	2	1	2	2	2	3	1	4	4	1
20140123 B1122	64415	-	--	--	#NULL!	#NULL!	#NULL!	#NULL!	#NULL!	#NULL!	#NULL!	-	-	-	-	-	-	-	-	-	-	-	-	-	-	-	-	-	-
20140123 B1123	64406	F	10	SS	Agree	1	1	2	5	1	1	3	2	2	5	3	2	2	3	2	1	5	&	2	2	2	1	2	1
20140123 B1124	64257	F	10	SS	Agree	2	2	4	4	2	2	4	2	3	5	3	3	2	4	2	2	5	2	3	2	5	2	3	1
20140123 B1125	64202	F	10	SS	Strongly agree	2	4	4	2	2	2	2	2	3	5	2	2	2	2	2	2	4	2	2	2	4	2	2	2
20140123 B1126	64345	M	10	SS	Agree	3	2	1	4	1	2	3	2	4	5	2	2	2	4	2	2	5	2	1	2	4	4	2	1
20140123 B1127	64336	F	10	SS	Agree	2	3	5	3	2	2	4	2	3	5	3	3	2	3	4	3	4	2	2	2	4	1	3	2
20140123 B1142	59987	M	9	SS	Agree	4	2	4	4	2	1	3	1	3	4	3	2	2	3	2	2	4	2	2	2	3	3	3	2
20140123 B1143	59969	M	9	SS	Strongly agree	4	3	4	3	2	2	3	2	3	4	4	3	2	3	2	2	3	3	3	3	3	2	2	2
20140123 B1144	69614	F	13	SS	Strongly agree	1	1	5	3	2	3	2	2	3	5	2	2	1	4	2	3	5	1	2	3	4	2	2	1
20140123 B1145	69605	-	12	--	Strongly agree	2	2	4	3	3	2	2	2	3	4	2	2	2	2	2	3	5	2	2	2	4	3	2	2
20140123 B1146	69562	F	12	SS	Agree	2	2	4	3	2	2	3	2	3	4	3	2	3	3	3	2	4	2	3	3	4	2	3	2
20140123 B1147	69580	-	12	SS	Agree	3	2	4	3	2	2	3	2	4	4	3	3	2	4	3	3	4	2	3	4	4	3	4	3
20140123 B1148	69678	F	12	SS	Agree	1	1	5	4	2	1	2	2	-	4	2	2	2	2	-	1	5	1	3	2	4	2	2	1
20140123 B1149	69483	F	13	--	#NULL!	3	3	3	2	3	2	2	1	3	5	4	3	3	4	3	2	4	2	2	-	5	3	3	2
20140123 B1150	69474	-	13	--	Neither agree nor disagree or unsure	1	3	2	4	3	2	3	3	2	4	3	2	3	3	2	3	5	2	3	2	4	2	2	3
20140123 B1151	69465	-	13	--	Agree	2	2	3	3	3	3	2	3	3	3	3	3	3	3	3	3	3	2	4	3	3	2	3	3
20140123 B1152	69429	-	12	SS	Strongly agree	2	2	4	4	2	2	2	2	3	4	2	3	3	4	2	3	5	3	3	3	4	2	4	2
20140123 B1153	69438	M	13	SS	Strongly agree	2	3	3	3	3	2	2	2	2	4	3	4	3	3	2	3	4	2	2	2	4	2	4	2
20140123 B1154	69395	F	12	SS	Strongly agree	2	2	3	4	2	2	2	2	2	5	2	3	3	4	1	1	4	2	3	2	4	1	3	2
20140123 B1155	69678	F	12	SS	Agree	1	1	5	4	2	1	2	2	-	4	2	2	2	2	-	1	5	1	3	2	4	2	2	1
20140123 B0242	15121	M	12	--	Strongly agree	2	1	3	4	1	2	4	2	4	4	2	1	2	1	3	2	4	2	2	2	5	3	2	4
20140123 B0243	15149	M	13	SS	Strongly agree	1	2	5	1	1	1	1	1	1	5	2	1	2	1	1	1	5	1	1	3	5	1	2	2
20140123 B0244	15185	M	12	SS	Strongly agree	2	2	4	4	2	2	4	2	1	4	4	2	4	3	2	2	5	2	4	1	4	2	3	2
20140123 B0245	15103	M	12	--	Agree	2	2	4	5	2	2	3	2	2	4	5	1	1	4	3	3	5	3	3	1	3	2	4	2
20140123 B0246	15112	F	12	--	Agree	2	1	4	2	2	2	4	2	4	5	4	2	1	4	2	3	4	1	2	2	4	2	4	2
20140123 B0247	15228	F	13	SS	Agree	2	2	4	4	2	2	3	2	2	4	2	2	2	3	2	3	4	2	3	2	4	2	3	2
20140123 B0248	15440	F	12	--	Agree	3	3	3	3	1	2	2	2	2	3	3	2	-	2	2	3	4	2	5	3	3	1	3	2
20140123 B0249	15422	F	12	--	Strongly agree	1	1	2	5	1	1	2	1	1	5	2	1	1	2	1	1	5	1	4	1	5	1	2	1
20140123 B0250	15264	F	13	SS	Strongly agree	2	2	4	3	2	#NULL!	2	2	2	4	2	2	2	4	2	2	4	2	3	1	3	2	-	2
20140123 B0251	15316	F	13	SS	Agree	2	3	3	4	2	1	3	3	2	5	4	3	2	4	3	3	5	2	3	1	4	3	4	2
20140123 B0252	15431	F	12	--	Strongly agree	2	2	4	4	2	2	3	2	3	5	3	2	1	4	2	3	5	2	2	1	4	1	3	2
20140123 B0253	12690	-	13	IS	Neither agree nor disagree or unsure	3	2	2	4	4	2	2	2	3	4	3	2	4	3	3	2	3	4	4	1	2	4	2	3
20140123 B0254	12681	-	13	IS	Strongly agree	3	3	3	4	2	1	2	1	3	3	2	1	1	3	2	2	4	2	3	3	4	1	2	3
20140123 B0255	12706	-	13	IS	Strongly agree	3	2	3	5	2	1	3	2	2	5	3	2	2	2	2	2	5	2	3	1	3	1	2	3
20140123 B0987	36807	-	--	--	#NULL!	#NULL!	#NULL!	#NULL!	#NULL!	#NULL!	#NULL!	-	-	-	-	-	-	-	-	-	-	-	-	-	-	-	-	-	-
20140123 B0988	36667	M	9	IS	Strongly agree	2	2	3	3	2	2	3	1	4	5	4	2	2	4	2	3	4	2	2	3	3	3	3	1
20140123 B0989	36649	M	9	IS	Agree	1	2	1	4	1	1	3	2	3	5	3	2	3	2	1	2	5	2	3	3	3	1	3	2
20140123 B0990	36658	M	9	IS	Strongly agree	1	1	1	4	2	1	3	2	3	5	1	1	1	3	2	3	5	3	2	2	3	1	4	2
20140123 B0991	36676	M	9	IS	Strongly agree	2	1	4	4	2	1	2	2	2	5	3	2	2	3	2	2	5	1	3	1	5	1	3	2
20140123 B0992	35211	M	8	IS	Strongly agree	2	2	3	4	2	1	3	2	4	4	3	2	3	3	2	2	5	2	3	2	4	2	3	2
20140123 B0993	32416	M	8	IS	Agree	3	3	2	3	1	3	3	3	4	5	3	2	2	3	2	3	4	3	3	2	4	2	4	2
20140123 B0994	35196	F	8	IS	Agree	3	2	4	3	2	2	3	3	3	4	2	3	3	3	2	3	3	2	2	2	3	2	2	2
20140123 B0995	35239	F	8	IS	Agree	3	2	3	4	2	2	3	3	4	4	3	3	3	2	2	3	3	2	3	2	3	4	3	3
20140123 B0996	35169	M	8	--	Agree	2	2	4	4	1	1	3	2	4	5	2	2	2	1	2	2	4	1	3	2	5	2	3	2
20140123 B0997	35220	M	8	IS	Strongly agree	4	2	3	#NULL!	1	#NULL!	1	2	3	4	3	2	2	1	1	2	4	2	1	1	3	1	3	1
20140123 B0998	32434	M	8	--	Strongly agree	3	3	2	3	1	2	2	2	4	5	2	2	2	2	2	2	4	2	3	1	4	2	3	2
20140123 B0999	35275	M	8	IS	Agree	2	3	5	3	1	1	3	3	1	5	3	2	2	1	1	2	3	2	3	1	-	1	4	2
20140123 B1000	35248	F	8	IS	Strongly agree	3	2	3	2	2	1	1	3	3	4	3	2	3	2	2	2	5	2	3	1	3	3	1	2
20140123 B1170	58151	M	8	SS	Strongly agree	3	2	1	3	1	1	4	3	5	5	2	1	2	3	1	2	4	2	2	3	4	1	4	2
20140123 B1171	58133	F	8	SS	Strongly agree	5	3	1	1	3	1	1	1	3	4	2	3	2	1	2	3	2	2	5	3	3	1	4	2
20140123 B1172	56997	M	8	SS	Strongly agree	1	1	3	4	2	1	5	2	2	5	2	3	1	2	1	3	5	2	1	2	5	1	2	2
20140123 B1173	57006	M	8	SS	Strongly agree	1	1	3	5	5	1	1	1	3	5	1	1	3	1	2	1	5	2	1	1	5	1	1	1
20140123 B1174	57343	M	8	--	Strongly agree	2	1	2	4	2	1	4	1	1	5	-	2	1	3	2	1	5	2	3	2	4	1	3	1
20140123 B1175	58179	F	8	--	Agree	2	2	3	4	2	2	3	3	2	5	3	2	3	3	1	3	4	2	3	2	4	2	3	3
20140123 B1176	58160	F	8	SS	Agree	3	2	3	3	1	2	2	1	2	5	-	2	2	2	1	3	5	2	3	2	2	1	3	2
20140123 B1177	58188	M	8	SS	Strongly agree	2	3	1	5	2	1	2	1	3	5	1	1	1	5	2	2	5	2	1	5	5	1	4	4
20140123 B1178	58197	F	8	SS	Agree	1	1	1	5	1	3	3	2	3	5	3	2	2	3	1	3	5	2	2	2	2	1	2	2
20140123 B1179	57334	M	8	SS	Agree	2	2	3	3	2	2	4	2	2	4	3	2	3	3	4	2	4	2	3	3	4	2	3	2
20140123 B1180	58221	M	8	SS	Agree	4	2	3	3	3	2	2	2	3	4	3	2	2	2	3	2	3	3	2	2	4	2	3	3
20140123 B1181	58203	F	8	SS	Agree	3	2	2	4	2	1	2	2	3	5	3	3	2	3	2	1	4	2	3	2	2	2	3	3
20140123 B1182	58212	F	8	SS	Agree	2	2	3	2	3	2	3	2	3	3	3	3	3	3	2	2	3	3	3	3	4	2	3	2
20140123 B1183	57361	F	8	SS	Strongly agree	2	2	3	4	2	1	3	2	2	4	1	2	2	&	4	3	5	1	1	3	-	2	1	2
20140123 B1128	69599	F	12	SS	Strongly agree	2	3	5	3	3	3	2	2	3	4	3	2	2	3	3	2	4	2	3	3	4	3	2	2
20140123 B1129	69632	M	12	SS	Agree	1	3	5	3	1	2	3	1	3	5	2	2	1	1	3	3	5	1	2	3	5	1	4	3
20140123 B1130	70566	M	12	SS	Agree	2	2	4	4	2	2	2	2	3	4	4	1	3	4	1	3	4	3	3	2	5	2	3	2
20140123 B1131	70575	M	12	SS	Agree	3	1	2	3	2	2	2	2	5	5	4	1	2	4	2	2	4	2	4	3	5	1	4	2
20140123 B1132	70584	F	12	SS	Strongly agree	3	1	4	4	4	2	3	3	2	4	2	2	2	2	3	2	4	2	2	2	3	2	4	2
20140123 B1133	70557	-	12	--	Agree	1	2	4	3	2	1	4	2	3	5	2	4	1	4	1	2	4	2	2	2	4	2	2	2
20140123 B1134	65764	M	12	SS	Agree	4	4	4	3	2	2	2	2	4	5	4	2	4	4	2	2	5	2	4	2	5	1	2	2
20140123 B1135	70539	M	12	SS	Agree	1	2	2	4	3	2	2	3	2	4	2	2	2	3	2	2	5	2	2	2	5	2	3	2
20140123 B1136	65649	M	12	SS	Strongly agree	2	2	2	3	2	2	3	2	4	5	2	3	1	2	2	2	4	1	3	3	4	1	1	2
20140123 B1137	59899	F	9	SS	Strongly agree	2	2	3	4	1	2	3	2	2	5	2	2	2	2	2	1	5	1	2	1	4	1	2	1
20140123 B1138	59905	F	9	SS	Agree	2	3	2	4	4	2	2	2	3	5	1	2	1	2	2	3	5	1	3	2	3	1	3	2
20140123 B1139	59932	M	9	SS	Neither agree nor disagree or unsure	3	3	3	3	3	3	3	3	3	3	3	3	3	3	3	3	3	3	3	3	3	3	3	3
20140123 B1140	59950	M	9	IS	Strongly disagree	4	3	1	5	4	1	3	3	5	3	2	5	2	3	2	3	5	1	1	4	3	5	5	4
20140123 B1141	59978	M	9	SS	Strongly agree	3	2	4	4	2	2	3	3	3	4	2	-	2	3	2	3	4	3	3	3	4	3	3	3
20140123 B1156	69401	F	12	SS	Agree	3	5	1	1	2	3	3	2	1	3	2	2	2	3	2	3	5	2	3	3	3	1	5	2
20140123 B1157	69410	M	12	SS	Strongly agree	1	2	3	3	2	2	3	1	3	5	2	1	2	4	2	3	5	1	2	2	5	2	3	2
20140123 B1158	68639	M	11	SS	Strongly agree	1	1	2	4	1	1	1	1	2	2	2	1	1	1	1	1	5	1	1	5	2	1	1	1
20140123 B1159	68648	M	11	SS	Strongly agree	4	1	2	5	2	1	3	2	5	5	3	2	4	2	2	5	5	3	1	5	5	1	2	2
20140123 B1160	68657	M	11	SS	Neither agree nor disagree or unsure	3	3	3	3	3	3	3	2	3	3	3	3	3	3	3	3	3	3	3	3	4	3	3	2
20140123 B1161	68666	M	11	SS	Strongly agree	1	3	5	3	1	2	4	1	3	5	5	3	4	4	1	2	5	1	4	2	5	1	2	1
20140123 B1162	68709	F	11	SS	Agree	2	3	4	3	2	2	4	3	3	4	3	3	3	4	2	2	4	2	3	2	4	2	3	2
20140123 B1163	68602	F	11	SS	Agree	1	1	4	5	1	1	2	2	2	4	3	2	3	4	1	2	5	2	2	1	4	1	3	1
20140123 B1164	70548	M	12	--	Agree	2	2	3	5	1	2	2	2	3	4	2	1	2	2	1	2	5	1	2	2	4	2	2	1
20140123 B1165	70511	F	12	SS	Strongly agree	1	1	5	5	2	1	1	1	4	3	1	2	1	3	1	1	5	1	3	2	5	1	4	4
20140123 B1166	58230	-	13	--	Strongly agree	1	1	1	5	3	1	3	2	2	5	3	2	2	2	2	1	5	2	3	1	3	2	2	2
20140123 B1167	58142	F	8	SS	Strongly agree	2	2	3	3	1	1	4	2	1	5	2	2	2	3	1	2	5	1	2	1	5	1	2	1
20140123 B1168	58115	F	8	SS	Agree	3	2	2	3	2	1	2	2	2	3	2	2	1	3	1	3	5	1	2	2	3	1	2	1
20140123 B1169	58124	M	8	SS	Strongly agree	2	2	5	5	2	2	2	2	3	4	3	1	3	2	2	2	4	2	2	1	4	1	3	2
20140123 B1424	46747	M	12	SS	Agree	2	2	3	2	2	2	2	2	2	4	3	3	3	3	2	2	4	2	2	2	4	2	2	2
20140123 B1425	46826	M	12	SS	Strongly agree	3	3	4	2	2	2	2	2	2	4	5	2	3	4	2	3	5	2	4	2	4	1	1	2
20140123 B1426	46817	M	12	SS	Agree	2	2	4	4	2	1	2	2	2	5	4	4	2	2	2	3	4	2	2	2	5	2	2	2
20140123 B1427	46853	F	12	SS	Agree	2	2	4	4	2	2	4	2	3	4	4	2	2	3	2	3	4	2	2	2	4	2	2	2
20140123 B1428	46844	-	12	SS	Strongly agree	1	2	4	4	3	2	3	1	3	4	2	1	1	4	1	2	5	1	2	2	4	2	2	2
20140123 B1429	46783	F	13	SS	Strongly agree	3	2	3	4	2	1	2	3	3	4	2	2	2	3	1	1	3	2	2	2	4	3	2	2
20140123 B1430	46774	M	12	SS	Strongly agree	2	2	4	4	2	1	1	2	3	4	3	2	2	2	2	2	5	1	2	1	5	4	3	1
20140123 B1431	46871	F	12	SS	Agree	2	2	3	2	2	2	3	2	3	4	2	2	2	2	2	2	5	2	2	2	5	2	3	2
20140123 B1432	43890	M	12	SS	Agree	2	2	4	5	1	2	5	2	2	5	3	2	3	3	3	2	5	2	2	2	3	1	2	1
20140123 B1433	43881	M	12	SS	Agree	2	3	4	3	2	2	3	1	1	5	3	2	3	2	1	2	4	1	2	1	4	1	3	2
20140123 B1434	43942	F	12	--	Agree	2	2	4	4	2	2	3	2	4	5	3	2	2	4	2	3	5	2	2	2	5	2	4	2
20140123 B1435	43924	M	12	SS	Strongly agree	1	5	5	1	1	1	2	1	3	5	4	1	1	4	1	1	5	1	3	3	5	1	3	1
20140123 B1436	43979	F	12	SS	Strongly agree	3	2	3	3	2	1	3	2	2	4	3	3	1	3	1	2	3	1	3	2	5	1	2	2
20140123 B1437	43988	F	12	SS	Strongly agree	3	2	3	4	2	1	3	2	2	4	4	2	1	3	1	2	4	1	2	3	4	1	2	2
20140123 B1452	68019	M	12	SS	Strongly agree	2	1	4	4	2	1	4	2	1	4	4	1	3	4	1	3	4	2	2	2	4	1	2	2
20140123 B1453	39523	M	12	SS	Agree	2	2	3	4	3	1	2	2	2	4	4	2	2	3	3	2	5	1	2	1	4	2	4	2
20140123 B1454	41052	F	12	--	Neither agree nor disagree or unsure	4	4	3	3	3	2	5	2	1	2	3	4	5	3	2	5	4	1	2	2	2	5	2	4
20140123 B1455	41034	F	12	SS	Strongly agree	2	3	3	1	3	1	1	3	3	3	-	2	-	2	3	3	5	3	2	1	3	-	2	2
20140123 B1456	41043	F	12	SS	Agree	3	3	4	3	2	3	2	2	3	5	2	2	2	2	1	3	3	2	4	3	5	2	3	2
20140123 B1457	41070	M	12	--	Strongly agree	1	2	4	4	2	2	2	2	2	4	2	2	2	3	3	3	4	2	3	3	4	1	2	3
20140123 B1458	41061	M	12	--	Strongly agree	2	2	3	4	2	5	3	3	3	5	4	3	4	3	2	3	4	2	2	1	5	2	3	3
20140123 B1459	40934	M	12	SS	Agree	2	2	2	2	3	2	4	3	3	5	4	2	4	4	2	2	3	1	3	3	4	2	2	2
20140123 B1460	41098	F	12	SS	Strongly agree	2	2	3	2	2	2	3	2	2	5	4	2	3	4	2	2	4	2	4	2	4	1	4	2
20140123 B1461	41122	F	12	SS	Agree	2	2	4	4	2	2	2	2	2	4	3	3	2	2	2	3	5	2	2	3	4	2	3	2
20140123 B1462	40952	M	12	SS	Strongly agree	2	2	4	4	2	1	2	2	3	4	3	3	4	2	2	3	4	2	2	2	4	1	1	3
20140123 B1463	40961	M	12	SS	Strongly agree	2	4	2	2	2	1	4	2	2	5	4	4	2	4	2	4	3	2	2	1	4	2	1	3
20140123 B1464	40970	M	12	SS	Agree	2	2	4	4	2	2	3	2	2	4	3	2	2	3	2	3	5	2	3	2	5	1	2	2
20140123 B1465	40989	M	12	--	Agree	2	2	4	3	2	2	2	2	3	4	2	1	3	4	2	3	4	2	3	2	3	2	2	2
20140123 B1213	60361	F	9	SS	#NULL!	3	2	4	3	1	2	3	1	2	5	3	1	1	2	1	3	4	1	3	4	4	1	4	3
20140123 B1214	60404	F	9	SS	Strongly agree	4	2	3	4	2	1	3	2	3	4	3	3	3	2	2	1	5	2	1	3	4	1	3	2
20140123 B1215	60370	F	9	SS	Strongly agree	4	5	3	1	3	1	3	4	5	5	1	2	3	3	2	2	3	2	1	3	5	1	3	2
20140123 B1216	60459	M	9	SS	Strongly agree	1	1	5	5	2	1	4	2	2	4	4	2	3	4	1	2	5	2	3	1	4	2	2	2
20140123 B1217	60468	M	9	SS	Strongly agree	2	2	3	4	2	2	2	2	5	5	2	2	1	2	2	3	5	2	2	2	4	1	2	1
20140123 B1218	60422	M	9	SS	Strongly agree	1	1	5	4	2	1	3	2	4	3	2	1	1	2	1	2	5	1	1	2	4	2	3	2
20140123 B1219	68596	-	11	SS	Agree	2	1	4	1	3	2	3	2	2	3	3	2	2	3	2	2	5	2	3	2	4	2	2	3
20140123 B1220	68204	M	11	SS	Strongly agree	2	2	3	4	1	1	2	2	3	4	3	2	2	2	2	3	4	2	3	2	3	2	2	2
20140123 B1221	68587	F	11	SS	Agree	3	3	3	3	2	2	2	2	2	4	3	2	2	3	2	2	4	2	3	3	4	2	2	2
20140123 B1222	68277	M	11	--	#NULL!	#NULL!	#NULL!	#NULL!	#NULL!	#NULL!	2	-	-	-	-	-	2	-	-	-	-	-	-	-	-	-	-	-	-
20140123 B1223	68213	F	11	SS	Strongly agree	3	2	4	3	2	2	3	1	3	5	3	3	4	3	1	2	3	2	5	2	1	1	3	1
20140123 B1224	68268	M	11	SS	Neither agree nor disagree or unsure	3	2	3	2	4	1	2	2	3	4	3	2	2	3	2	3	4	2	3	2	3	2	2	4
20140123 B1225	68240	M	11	SS	#NULL!	2	3	3	4	2	2	-	1	-	-	3	2	-	-	2	-	4	-	3	2	5	2	4	-
20140123 B1226	71028	M	12	SS	Agree	1	2	3	3	2	2	3	3	3	4	3	2	2	2	3	2	3	2	2	2	3	1	2	2
20140123 B1480	43951	M	12	SS	Agree	2	3	3	4	2	2	4	2	2	4	3	2	2	4	3	2	4	2	2	3	4	2	2	3
20140123 B1481	43915	F	12	SS	Strongly agree	1	2	4	2	1	1	2	2	1	4	2	1	2	3	1	2	5	2	1	1	4	1	4	1
20140123 B1482	38867	M	10	SS	Agree	3	2	3	3	2	2	3	2	2	4	3	3	3	3	3	2	2	2	3	2	4	2	2	2
20140123 B1483	37013	M	10	SS	Agree	3	2	4	3	2	2	2	2	2	5	3	2	2	2	2	2	5	2	3	2	4	2	2	2
20140123 B1484	39082	M	10	SS	Strongly agree	3	2	5	4	1	2	2	2	3	5	3	4	3	5	2	2	4	2	2	2	4	1	2	2
20140123 B1485	68107	-	12	--	#NULL!	1	3	4	2	1	#NULL!	3	2	-	5	3	3	3	2	2	-	4	2	2	1	5	1	-	2
20140123 B1486	67982	F	12	SS	Agree	2	3	4	3	3	3	2	2	3	4	2	2	2	3	2	3	4	2	3	3	4	3	2	3
20140123 B1487	68082	F	13	SS	Agree	2	2	5	4	3	2	2	2	2	3	3	2	2	2	2	2	4	2	2	2	4	2	2	2
20140123 B1488	68064	F	13	SS	Strongly agree	1	2	3	2	2	3	2	2	3	5	3	3	2	2	3	2	5	2	3	1	4	2	4	2
20140123 B1489	38919	-	10	SS	Strongly agree	2	1	5	5	1	1	3	1	2	5	2	2	1	2	2	2	5	1	3	1	3	1	3	1
20140123 B1490	38937	M	10	SS	Strongly agree	4	1	4	4	3	1	1	2	2	2	3	2	2	2	1	1	1	2	1	2	5	2	4	2
20140123 B1491	39055	M	10	SS	Agree	5	5	1	4	1	2	5	2	2	5	4	2	1	4	2	2	4	1	2	2	5	1	1	1
20140123 B1492	39046	M	10	SS	Agree	2	3	2	3	4	1	2	2	3	5	2	2	2	2	2	3	5	2	4	3	3	4	3	3
20140123 B1493	39037	F	10	SS	Strongly agree	3	1	4	5	1	2	3	3	3	5	3	2	3	2	2	3	5	3	3	1	3	1	4	1
20140123 B0636	20640	F	9	SS	Strongly agree	2	2	1	3	3	1	3	2	2	5	3	2	2	3	1	3	4	2	3	2	2	2	4	2
20140123 B0637	20622	F	9	SS	Neither agree nor disagree or unsure	2	1	3	5	1	5	4	3	4	5	3	2	4	3	2	2	4	3	2	3	4	1	4	3
20140123 B0638	20589	F	9	SS	Strongly agree	3	2	2	5	2	2	4	1	1	5	2	1	2	1	2	2	5	1	2	1	2	1	3	1
20140123 B0639	20668	M	9	SS	Strongly agree	3	2	3	5	1	1	4	2	3	5	4	1	2	3	2	1	5	1	1	3	3	1	1	1
20140123 B0640	20260	M	9	SS	Strongly agree	1	1	1	5	1	3	5	2	2	3	2	1	1	3	3	3	2	2	1	2	1	1	2	1
20140123 B0641	20455	M	9	SS	Strongly agree	1	3	5	5	2	1	3	2	4	4	3	1	3	2	2	2	5	2	2	2	5	1	2	1
20140123 B0642	20297	M	9	SS	Strongly agree	3	3	3	3	2	2	3	3	3	5	2	2	2	3	2	1	5	1	4	2	4	1	1	1
20140123 B0643	20279	M	9	SS	Agree	3	3	3	5	2	2	3	2	4	4	3	2	3	3	2	3	4	2	4	2	4	2	3	3
20140123 B0644	20233	F	9	SS	Strongly agree	1	2	3	5	2	1	3	2	2	1	2	3	2	3	1	1	4	2	1	2	3	2	1	2
20140123 B0645	31990	F	12	IS	Strongly agree	1	1	4	5	3	3	1	2	3	5	3	2	4	4	2	3	5	1	4	2	5	3	3	3
20140123 B0646	31981	M	12	IS	Strongly agree	1	1	5	5	1	2	1	1	3	5	4	2	4	4	1	1	5	1	3	1	4	1	2	3
20140123 B0647	31945	M	12	IS	Agree	1	1	4	5	2	1	5	1	5	5	1	2	3	1	1	4	5	1	4	1	4	1	1	1
20140123 B0648	32009	M	12	IS	Neither agree nor disagree or unsure	2	3	5	4	2	3	3	2	3	4	4	4	3	4	3	3	4	3	3	3	4	2	3	2
20140123 B0649	31963	M	12	IS	Strongly agree	1	1	4	5	1	2	4	2	5	4	4	2	2	4	2	5	5	2	4	2	4	2	4	3
20140123 B1508	41502	-	12	SS	Neither agree nor disagree or unsure	4	2	4	2	2	3	2	5	2	1	4	3	1	5	4	2	3	3	5	3	1	4	4	1
20140123 B1509	41487	F	12	SS	Strongly agree	1	1	5	5	3	2	2	1	4	4	2	2	2	3	2	2	4	1	4	2	2	2	3	2
20140123 B1510	41469	F	12	SS	Neither agree nor disagree or unsure	2	2	3	4	3	2	2	2	4	4	2	3	2	2	1	2	2	2	3	2	4	1	4	2
20140123 B1511	41478	F	12	SS	Strongly agree	2	2	4	5	2	2	2	1	2	5	4	2	2	4	1	2	5	2	4	2	5	4	4	1
20140123 B1512	41496	M	12	SS	Strongly agree	2	2	4	5	2	2	2	4	3	4	3	2	4	2	3	3	5	4	1	3	4	2	1	2
20140123 B1513	41511	M	12	SS	Neither agree nor disagree or unsure	3	3	2	2	3	#NULL!	5	2	2	3	3	2	4	3	4	3	3	3	4	3	&	2	4	3
20140123 B1514	37022	F	10	SS	Strongly agree	2	2	4	4	3	2	3	2	2	4	2	1	2	4	2	1	5	2	4	1	5	1	4	2
20140123 B1515	39189	F	10	SS	Strongly agree	3	3	3	#NULL!	3	2	2	2	2	4	3	2	2	3	2	3	4	2	3	2	4	2	3	2
20140123 B1516	37031	F	10	SS	Neither agree nor disagree or unsure	3	3	3	3	2	3	3	2	3	4	4	2	2	3	2	3	4	2	3	3	4	2	3	2
20140123 B1517	39213	F	10	SS	Strongly agree	#NULL!	1	#NULL!	1	4	1	2	3	1	3	&	1	3	&	3	2	1	4	1	-	-	2	3	3
20140123 B1518	39204	-	10	--	Agree	2	1	3	5	2	3	1	2	2	5	3	2	2	2	1	3	4	2	4	1	2	1	2	3
20140123 B1519	36904	M	10	SS	Strongly agree	1	1	2	5	1	1	1	1	2	5	3	2	3	2	2	2	5	1	1	1	5	1	3	1
20140123 B1520	36913	M	10	SS	Agree	2	2	2	2	2	2	2	2	2	2	2	2	2	2	2	2	2	2	2	2	2	2	2	2
20140123 B1521	36931	M	10	SS	Agree	5	1	5	5	1	2	3	3	3	5	3	3	1	3	2	3	5	2	3	2	5	4	3	3
20140123 B1438	43997	M	12	SS	Strongly agree	2	2	2	3	2	1	2	1	4	5	4	4	2	2	2	4	5	1	2	1	4	2	4	2
20140123 B1439	42684	F	8	SS	Strongly agree	2	1	3	5	1	1	2	1	3	5	3	4	1	4	1	1	5	3	3	3	5	1	3	1
20140123 B1440	42550	-	10	SS	Strongly agree	1	4	4	4	1	1	4	1	3	5	3	2	2	3	2	2	5	1	3	1	5	1	2	1
20140123 B1441	42569	F	9	SS	Agree	2	2	4	4	2	2	3	3	2	5	3	2	3	4	2	2	5	4	2	2	4	1	3	2
20140123 B1442	67946	M	13	SS	Strongly agree	2	2	4	2	2	1	4	2	4	5	3	3	3	3	2	3	4	2	3	2	&	2	3	2
20140123 B1443	68073	M	13	SS	Agree	2	2	4	4	4	2	3	2	2	4	2	2	3	2	2	2	5	2	2	2	4	2	2	2
20140123 B1444	68125	F	12	SS	Strongly agree	1	2	2	4	1	2	3	1	1	4	2	1	2	2	2	3	2	2	1	2	5	2	2	1
20140123 B1445	68046	F	13	SS	Strongly agree	2	2	3	3	3	2	2	1	3	4	2	2	1	4	2	3	5	1	3	4	5	2	2	2
20140123 B1446	68037	F	13	SS	Strongly agree	2	2	5	4	2	2	1	2	4	5	4	4	2	1	2	3	5	2	3	2	5	3	2	1
20140123 B1447	68116	F	12	SS	Agree	1	1	4	3	1	2	4	2	2	5	3	3	1	3	2	2	5	1	3	3	4	1	3	2
20140123 B1448	68091	F	12	SS	Agree	2	2	4	4	3	2	3	2	3	4	2	3	3	3	3	3	4	2	2	2	4	3	3	3
20140123 B1449	68000	-	12	SS	Strongly agree	2	3	4	5	2	1	2	2	1	4	3	3	2	3	2	1	5	2	2	1	5	2	2	2
20140123 B1450	67991	-	12	SS	Strongly agree	2	3	3	4	2	1	3	2	3	5	3	2	2	3	2	3	5	2	1	2	5	2	3	1
20140123 B1451	68028	F	12	SS	Strongly agree	2	2	3	3	1	1	2	3	&	-	2	2	1	2	2	1	5	2	3	1	2	1	3	1
20140123 B1466	41016	M	12	SS	Agree	3	1	3	4	2	2	3	2	3	5	3	2	3	3	2	2	4	2	3	2	4	2	2	2
20140123 B1467	41007	-	12	SS	Agree	3	2	3	4	2	1	2	4	2	3	2	3	3	4	2	2	4	3	2	1	3	2	3	2
20140123 B1468	40998	F	12	SS	Strongly agree	4	2	2	3	2	1	3	1	3	3	3	1	3	2	2	2	2	2	3	3	2	1	2	3
20140123 B1469	41025	F	12	SS	Agree	1	3	3	3	2	2	2	2	2	4	2	&	2	2	2	2	5	2	3	2	4	2	2	1
20140123 B1470	40943	M	12	--	Strongly agree	2	2	3	2	1	1	2	2	2	4	3	4	3	5	2	2	4	2	3	1	5	&	3	2
20140123 B1471	41432	F	12	SS	Strongly agree	2	2	2	2	3	1	2	2	5	5	4	2	2	2	2	2	5	1	2	2	5	1	4	4
20140123 B1472	41441	-	12	SS	Neither agree nor disagree or unsure	3	2	3	4	2	1	3	2	2	5	3	3	2	2	2	2	4	2	2	1	4	1	4	2
20140123 B1473	44006	M	12	SS	Strongly agree	2	3	4	3	2	2	3	2	3	5	3	2	2	2	2	2	4	1	2	2	4	2	3	3
20140123 B1474	44024	M	12	SS	Agree	1	2	4	4	1	2	3	2	2	4	2	1	2	2	1	3	4	2	1	2	4	1	3	1
20140123 B1475	44033	M	12	SS	Strongly agree	2	5	3	4	1	1	3	1	4	5	2	2	3	1	2	4	4	1	2	2	4	1	3	1
20140123 B1476	44015	M	12	SS	Strongly agree	2	1	4	5	1	2	4	2	2	5	4	2	2	4	2	2	4	2	4	2	5	2	2	2
20140123 B1477	43933	M	12	SS	Strongly agree	1	2	5	5	3	1	3	1	4	4	3	2	2	3	2	1	5	1	2	1	4	2	3	2
20140123 B1478	43906	F	12	SS	Strongly agree	2	2	3	1	2	2	2	3	1	4	1	2	4	3	2	1	5	2	3	2	4	1	1	2
20140123 B1479	43960	F	12	SS	Strongly agree	3	2	3	3	3	2	2	2	4	4	1	1	1	4	2	1	4	2	3	1	4	2	2	3
20140123 B1494	39028	F	10	SS	Strongly agree	2	2	3	4	2	1	3	2	2	5	3	2	2	3	2	3	4	1	2	2	4	1	3	1
20140123 B1495	39019	F	10	SS	Strongly agree	1	2	2	4	1	1	3	2	4	4	2	2	2	2	1	3	4	2	2	3	4	2	3	1
20140123 B1496	38991	M	10	SS	Agree	2	1	4	4	2	1	2	2	2	2	3	1	1	1	1	2	3	2	2	4	4	2	2	4
20140123 B1497	38982	M	10	SS	Agree	4	3	4	3	2	2	3	3	3	5	3	2	2	3	2	2	3	2	3	3	4	1	3	2
20140123 B1498	39152	F	10	SS	Strongly agree	2	1	4	2	2	1	3	2	3	5	2	2	2	2	2	1	4	1	2	1	2	1	2	2
20140123 B1499	39143	F	10	SS	Agree	3	2	4	4	2	2	4	4	2	5	2	2	2	2	2	3	4	2	4	2	4	2	3	2
20140123 B1500	39161	M	10	SS	Agree	4	2	4	2	1	1	2	2	5	5	4	2	3	1	3	2	5	1	5	2	2	1	2	1
20140123 B1501	39000	M	10	SS	Strongly disagree	2	2	3	3	2	2	2	2	3	5	1	2	2	2	2	2	5	2	2	2	2	&	2	-
20140123 B1502	38928	M	10	SS	Agree	1	3	3	4	2	2	4	2	4	5	4	2	2	3	2	3	4	2	3	3	4	2	4	2
20140123 B1503	38885	M	10	SS	Agree	3	2	3	3	3	1	2	2	4	5	3	2	3	2	2	3	4	2	4	1	4	1	3	3
20140123 B1504	39073	M	10	SS	Strongly agree	4	1	4	5	2	1	4	2	2	5	4	1	4	3	2	2	4	1	1	1	2	5	4	2
20140123 B1505	41450	F	12	--	Strongly agree	2	2	4	4	1	1	3	2	2	4	2	2	2	3	2	-	5	2	3	2	4	2	3	2
20140123 B1506	39374	M	12	SS	Agree	3	2	3	3	1	2	3	2	3	4	4	4	4	4	3	3	4	2	2	3	5	2	3	2
20140123 B1507	39365	M	12	SS	Agree	3	2	3	4	3	3	2	2	3	3	3	3	2	3	2	3	4	2	4	3	4	2	4	3
20140123 B1522	36922	M	10	SS	Strongly agree	2	2	3	4	2	2	2	4	4	4	1	1	2	2	2	3	5	1	2	2	3	2	3	2
20140123 B1523	37004	M	10	SS	Agree	3	2	3	4	2	2	3	2	3	4	4	2	2	3	3	2	4	2	4	2	4	2	3	3
20140123 B1524	39231	F	10	SS	Agree	3	3	3	4	3	3	3	3	2	3	3	3	2	3	2	3	4	3	3	3	3	1	3	3
20140123 B1525	39240	F	10	SS	Neither agree nor disagree or unsure	3	5	3	1	3	3	3	3	3	3	3	3	2	4	3	3	2	3	3	3	3	2	3	3
20140123 B1526	36968	-	10	--	Strongly agree	1	1	5	5	1	1	4	2	2	-	2	2	1	1	2	1	-	1	2	4	5	1	2	1
20140123 B1527	39091	M	10	SS	Neither agree nor disagree or unsure	3	2	2	5	2	2	2	3	2	2	4	2	3	3	2	2	5	3	2	3	4	1	2	2
20140123 B1528	39134	-	10	SS	Strongly agree	1	2	1	2	3	4	4	1	2	3	4	3	1	1	2	4	3	1	5	2	3	1	2	2
20140123 B1529	39107	M	10	SS	Strongly agree	3	2	4	4	1	2	4	2	2	5	2	2	1	4	2	2	4	2	2	2	4	1	5	2
20140123 B1530	36986	F	10	--	Neither agree nor disagree or unsure	2	2	2	3	2	2	4	-	3	4	3	3	3	2	2	2	&	2	2	3	3	1	2	2
20140123 B1531	39125	F	10	--	Strongly agree	2	1	3	5	1	1	2	1	4	4	2	2	3	2	1	1	5	2	2	1	3	2	3	1
20140123 B1532	36995	F	10	--	Agree	5	2	4	4	2	2	2	2	3	4	4	3	2	5	2	3	4	2	5	3	3	2	-	2
20140123 B1533	39116	F	10	--	#NULL!	4	5	#NULL!	#NULL!	4	4	2	4	3	4	4	4	4	3	4	4	4	4	-	4	5	&	4	3
20140123 B1534	39064	M	10	SS	Strongly agree	3	1	1	3	2	1	5	1	3	1	4	1	1	2	1	1	4	3	1	3	1	1	3	3
20140123 B1535	38894	F	10	SS	Strongly agree	2	1	5	5	2	1	2	2	3	5	4	1	1	3	1	3	5	2	2	1	5	1	3	1
20140123 B0256	12724	F	13	IS	Agree	3	2	3	4	2	2	3	2	3	5	2	2	2	2	2	1	4	2	2	3	1	2	3	2
20140123 B0257	12733	M	13	IS	Agree	3	2	2	4	3	2	3	-	2	4	3	2	2	4	2	2	4	2	2	2	4	1	2	4
20140123 B0258	12742	F	13	IS	Agree	2	2	5	5	2	2	4	2	2	5	3	1	2	2	2	2	5	2	2	1	4	1	3	2
20140123 B0259	12751	F	13	IS	Agree	4	3	3	2	2	2	3	3	3	5	3	3	2	3	2	2	3	2	4	2	3	1	3	2
20140123 B0260	12760	F	13	IS	Strongly agree	4	3	3	4	2	3	1	2	3	3	2	1	2	3	2	2	2	2	3	4	4	1	4	2
20140123 B0261	12104	F	13	SS	Agree	3	3	4	4	1	2	4	3	2	5	3	3	2	3	2	3	5	1	1	2	4	1	3	1
20140123 B0262	15404	F	12	SS	Strongly agree	3	3	3	4	2	1	3	3	3	5	2	2	2	2	3	3	4	2	4	1	4	1	3	2
20140123 B0263	15413	M	12	--	Agree	1	2	4	4	3	1	2	2	4	5	3	1	1	2	3	1	4	2	1	2	3	1	2	3
20140123 B0264	15273	F	12	--	Strongly agree	2	1	5	1	1	1	3	1	2	5	4	2	4	2	1	2	5	1	3	1	5	1	2	1
20140123 B0265	15352	M	12	SS	Agree	2	3	4	3	2	2	4	2	3	5	4	1	1	5	1	2	5	2	2	1	5	2	4	2
20140123 B0266	15282	M	12	--	Strongly agree	3	2	4	4	2	1	3	2	1	5	2	2	1	3	1	3	5	1	3	2	3	2	2	2
20140123 B0267	15477	-	12	SS	Strongly agree	1	1	3	4	1	1	2	1	1	5	2	1	1	3	2	1	5	1	3	1	5	1	2	1
20140123 B0268	15334	M	12	SS	Agree	2	2	1	4	1	2	2	2	2	5	3	2	2	3	2	2	3	2	2	2	4	1	2	2
20140123 B0269	15361	F	12	SS	Agree	2	2	5	4	2	2	4	2	3	5	2	2	2	4	2	2	5	2	2	1	4	1	2	2
20140123 B1550	38876	M	10	SS	Agree	1	1	1	5	1	1	2	2	1	4	4	1	1	2	1	1	5	1	3	2	2	1	1	2
20140123 B1551	47087	F	12	SS	Strongly agree	3	1	3	5	2	2	3	2	2	5	3	1	1	4	2	2	5	1	2	2	4	2	3	2
20140123 B1552	47078	F	12	--	Agree	2	2	4	3	2	3	4	2	2	4	3	3	2	4	4	3	4	3	2	2	4	2	2	2
20140123 B1553	40387	F	12	SS	Agree	2	3	4	4	2	2	2	3	5	5	3	3	2	2	2	2	4	3	2	3	5	2	3	2
20140123 B1554	40439	F	12	SS	Agree	3	2	5	4	2	2	3	2	2	4	3	2	2	2	2	3	4	2	4	2	5	2	2	2
20140123 B1555	40448	F	12	SS	Agree	2	3	3	3	2	2	3	2	2	4	2	2	2	3	2	2	4	2	2	2	4	2	3	1
20140123 B1556	40475	M	12	SS	Agree	2	2	2	4	2	2	3	2	2	4	4	2	2	2	2	2	2	2	1	4	4	2	4	2
20140123 B1557	40341	M	12	SS	Agree	2	3	4	3	2	3	3	2	4	4	3	2	2	4	2	3	4	2	4	3	4	2	3	3
20140123 B1558	40350	M	12	SS	Agree	2	3	2	3	2	2	2	2	4	4	3	2	4	2	2	3	4	2	2	2	4	2	2	2
20140123 B1559	47023	F	12	--	Agree	1	2	3	4	1	3	3	1	3	5	2	2	1	3	2	3	5	1	2	3	3	1	3	1
20140123 B1560	47032	F	12	--	Strongly agree	2	2	4	5	2	1	2	2	2	5	3	2	1	2	2	1	5	1	2	1	4	1	2	1
20140123 B1561	47041	-	12	--	#NULL!	3	2	3	2	2	2	3	2	2	5	2	3	&	2	2	2	5	1	3	3	4	1	3	2
20140123 B1562	36959	F	10	SS	Strongly agree	2	#NULL!	#NULL!	#NULL!	1	3	&	1	3	5	1	1	1	1	1	1	5	1	1	-	2	&	3	2
20140123 B1563	36977	F	10	SS	Strongly agree	2	1	2	4	2	1	3	2	3	5	3	1	2	3	1	3	5	1	1	2	4	1	3	2
20140123 B1184	69447	F	12	SS	Strongly agree	1	2	3	5	2	1	2	2	2	4	2	3	3	2	2	1	5	1	1	2	5	3	3	2
20140123 B1185	69456	F	12	--	Agree	2	3	#NULL!	3	4	2	2	4	3	4	3	2	3	3	2	2	4	2	-	2	4	2	3	2
20140123 B1186	69492	F	13	SS	Agree	2	2	3	5	2	2	3	2	3	5	4	2	2	4	2	2	4	2	3	2	4	3	3	2
20140123 B1187	69508	M	13	SS	Strongly agree	2	2	4	4	2	2	3	2	3	5	4	4	3	4	2	3	4	1	3	3	4	2	2	2
20140123 B1188	69517	M	12	SS	Strongly agree	1	1	4	4	2	2	2	2	3	5	3	1	2	2	2	3	5	2	4	2	5	4	2	2
20140123 B1189	69571	-	12	SS	Agree	2	2	4	4	3	3	2	2	3	4	3	2	2	3	3	2	4	2	2	2	4	2	3	3
20140123 B1190	69553	-	12	SS	Agree	2	2	2	4	2	3	2	2	3	4	2	2	2	4	2	3	4	2	2	3	4	4	3	2
20140123 B1191	69623	M	12	SS	Strongly disagree	5	5	3	3	3	3	3	5	3	3	3	5	3	3	4	5	1	5	3	3	1	5	3	5
20140123 B1192	69526	F	13	SS	Agree	2	2	5	4	3	2	2	2	3	4	3	2	2	4	2	3	5	1	4	3	5	3	3	2
20140123 B1193	69544	F	13	SS	Strongly agree	1	1	4	4	3	3	2	2	3	4	3	4	2	3	3	3	5	2	3	4	4	2	2	2
20140123 B1194	69535	F	13	SS	Agree	2	2	5	3	4	5	2	2	3	5	2	2	2	2	2	3	5	1	3	3	4	1	3	3
20140123 B1195	57103	M	8	SS	Strongly agree	3	2	3	4	2	2	3	2	2	4	4	2	2	3	1	3	5	2	3	2	3	3	4	1
20140123 B1196	57088	M	8	SS	Strongly agree	3	1	4	4	2	1	4	4	5	5	2	1	2	2	2	2	4	2	2	3	2	1	2	3
20140123 B1197	57060	M	8	--	Agree	4	4	3	2	4	2	2	3	4	4	4	2	3	4	3	2	4	2	3	3	3	2	2	3
20140123 B1001	35150	M	8	IS	Agree	1	1	4	5	2	2	3	2	3	5	2	2	1	3	3	3	5	2	2	2	4	1	3	2
20140123 B1002	35336	M	8	IS	Strongly agree	2	1	1	4	3	2	2	2	5	5	3	2	2	3	2	3	5	2	3	4	4	2	3	2
20140123 B1003	35284	M	8	IS	Strongly agree	2	2	3	2	2	1	3	2	4	5	3	3	2	2	2	5	4	2	2	2	4	2	3	2
20140123 B1004	35187	M	8	IS	Strongly agree	1	4	3	2	2	1	3	1	4	4	1	2	2	1	2	2	4	1	1	1	4	4	2	2
20140123 B1005	35309	-	13	--	Strongly agree	1	3	4	3	1	1	4	2	4	5	4	1	3	3	1	3	5	2	3	1	4	1	4	1
20140123 B1007	60246	-	--	--	#NULL!	#NULL!	#NULL!	#NULL!	#NULL!	#NULL!	#NULL!	-	-	-	-	-	-	-	-	-	-	-	-	-	-	-	-	-	-
20140123 B1008	60316	-	9	SS	Strongly agree	3	3	3	2	1	1	2	5	4	2	3	2	2	3	1	2	5	2	3	1	2	3	1	1
20140123 B1009	60273	F	9	SS	Strongly agree	2	3	2	4	2	#NULL!	4	2	4	5	2	1	2	3	2	2	5	2	2	2	-	1	4	1
20140123 B1010	60042	M	9	SS	Strongly agree	1	1	5	4	2	2	2	2	2	4	2	2	2	3	2	3	5	2	3	3	4	2	2	2
20140123 B1011	60079	F	9	SS	Strongly disagree	2	2	4	3	2	1	3	3	2	5	2	2	2	1	2	2	4	2	2	2	2	1	4	2
20140123 B1012	60149	M	9	SS	Strongly agree	1	2	1	1	1	1	1	1	3	3	2	2	2	2	2	1	4	1	2	1	1	2	2	1
20140123 B1013	60307	F	9	--	Agree	2	1	5	5	1	2	5	3	2	5	2	2	2	3	2	2	5	3	3	2	3	1	3	2
20140123 B1014	60228	M	9	SS	Agree	2	2	5	4	3	2	2	2	3	5	2	2	2	3	2	2	5	2	3	2	5	1	3	2
20140123 B1015	67140	M	12	SS	Agree	3	3	3	3	3	2	3	3	4	4	3	3	3	4	2	4	3	2	4	2	4	2	3	2
20140123 B1578	38283	M	9	SS	Strongly agree	1	2	1	5	2	1	2	1	2	5	2	2	2	4	2	2	5	2	2	2	5	1	4	2
20140123 B1579	46516	M	12	SS	Agree	2	3	4	2	2	2	2	2	4	4	4	3	3	3	2	3	4	2	1	2	4	2	3	2
20140123 B1580	46482	-	12	--	Neither agree nor disagree or unsure	2	2	3	3	3	2	2	3	3	4	3	4	3	3	2	2	4	2	2	2	3	2	2	3
20140123 B1581	46622	-	12	--	Agree	2	2	3	4	2	1	3	2	2	5	3	2	3	2	2	2	5	2	2	2	5	2	3	2
20140123 B1582	47476	M	12	SS	Strongly agree	2	#NULL!	4	3	2	1	4	4	2	3	3	3	3	2	1	1	3	5	4	4	2	2	3	3
20140123 B1583	61887	M	10	SS	Agree	2	2	2	3	1	2	4	2	4	5	3	2	2	&	2	3	4	2	3	2	&	1	4	2
20140123 B1584	61771	-	10	--	Strongly agree	1	1	3	5	2	1	3	3	3	4	3	2	2	3	2	2	5	1	2	1	3	2	1	2
20140123 B1585	61878	M	10	SS	Agree	4	4	2	4	2	2	2	5	3	4	3	2	2	4	4	3	4	2	4	3	4	2	3	2
20140123 B1586	61911	F	10	--	Agree	2	3	3	3	3	2	2	2	2	4	2	2	2	2	2	2	4	2	2	2	4	2	3	2
20140123 B1587	61896	F	10	SS	Agree	3	2	3	3	2	3	2	3	3	3	3	3	3	3	2	3	3	2	3	3	3	3	3	2
20140123 B1588	61902	F	10	SS	Agree	2	2	2	4	3	2	3	2	3	4	3	2	2	3	2	2	4	2	2	3	4	2	3	2
20140123 B1589	61656	-	10	SS	#NULL!	2	2	3	2	2	3	4	2	2	2	3	2	3	2	2	2	2	3	2	1	3	3	3	2
20140123 B1590	61920	M	10	SS	Neither agree nor disagree or unsure	2	2	4	4	2	1	4	2	4	4	3	2	2	2	2	2	4	2	1	2	4	1	3	2
20140123 B1591	61814	M	10	SS	Strongly agree	2	2	4	4	2	1	4	2	4	5	4	3	2	4	2	1	5	1	4	2	5	1	3	2
20140123 B0650	32036	F	12	IS	Strongly agree	3	2	5	3	3	3	2	2	4	4	2	2	3	3	2	2	4	2	2	3	3	4	3	2
20140123 B0651	32027	F	12	IS	Agree	2	2	3	3	3	2	2	2	2	4	3	2	2	3	2	3	4	2	4	3	4	2	3	2
20140123 B0652	20598	F	9	SS	Strongly agree	1	1	3	5	1	1	2	1	1	3	1	2	1	2	1	1	5	1	1	1	4	1	2	1
20140123 B0653	20701	F	9	SS	Strongly agree	3	3	3	5	2	1	1	2	4	4	1	3	1	3	1	1	5	3	2	1	2	2	3	3
20140123 B0654	18096	-	12	--	Strongly agree	2	2	3	5	2	1	3	2	1	5	2	3	2	2	1	1	5	1	2	&	5	1	3	1
20140123 B0655	18087	F	13	SS	Agree	2	2	4	4	2	2	2	2	2	4	4	2	2	4	2	2	4	2	3	2	4	2	2	2
20140123 B0656	18078	F	12	SS	Strongly agree	4	1	3	#NULL!	2	2	4	2	2	4	2	2	3	2	2	3	4	3	3	2	2	2	3	2
20140123 B0657	18069	F	12	--	Strongly agree	4	2	5	4	2	1	4	2	2	5	2	3	2	3	2	2	4	2	3	2	5	1	4	2
20140123 B0658	18050	F	12	--	Strongly agree	2	2	3	4	2	1	1	1	3	5	3	1	2	3	4	3	4	1	3	1	5	1	3	2
20140123 B0659	18041	F	12	SS	Strongly agree	1	1	3	4	3	1	4	2	1	4	2	2	2	2	1	2	5	1	2	1	4	1	3	1
20140123 B0660	18139	M	12	SS	Strongly agree	1	1	5	4	1	1	2	2	3	4	1	2	1	3	1	2	1	2	2	2	4	2	1	1
20140123 B0661	18120	M	12	SS	Strongly agree	1	2	4	5	1	1	1	1	2	5	2	2	1	2	1	2	5	1	2	1	4	1	2	1
20140123 B0662	18148	M	12	SS	Strongly agree	1	2	5	4	1	1	3	1	3	5	2	2	4	3	2	2	5	1	3	2	5	1	1	1
20140123 B0663	18166	M	12	SS	Strongly agree	1	1	3	3	3	1	2	2	1	4	2	3	2	3	2	2	4	4	3	1	2	2	1	2
20140123 B1536	38900	F	10	--	Strongly agree	2	1	3	5	2	1	1	2	2	3	2	1	1	2	1	3	5	1	5	1	3	1	2	1
20140123 B1537	39170	M	10	SS	Strongly agree	2	2	3	1	1	1	1	2	1	3	2	3	3	2	5	3	4	1	2	2	4	1	3	2
20140123 B1538	38812	M	10	SS	Agree	2	2	3	2	2	2	2	2	4	5	4	&	4	2	2	2	4	4	2	2	5	1	4	2
20140123 B1539	38803	F	10	--	Strongly agree	2	2	4	4	4	1	5	2	4	5	4	2	2	1	4	2	4	2	2	4	2	1	4	4
20140123 B1540	38788	F	10	SS	Agree	2	1	3	4	2	2	2	1	3	5	2	1	1	2	2	2	5	1	5	2	4	1	5	1
20140123 B1541	38955	M	10	SS	Strongly agree	1	1	5	5	2	3	3	1	3	5	2	1	1	2	2	3	5	1	2	1	5	1	3	2
20140123 B1542	38964	F	10	SS	Strongly agree	2	3	1	4	1	1	4	2	3	5	2	-	1	1	1	1	5	1	2	4	5	1	1	1
20140123 B1543	38821	F	10	SS	Agree	2	2	3	2	2	3	4	2	2	2	3	2	3	3	2	4	4	2	4	2	4	2	3	2
20140123 B1544	38858	F	10	SS	Agree	2	2	3	3	1	2	2	2	2	5	4	3	2	2	1	2	5	3	2	2	4	1	2	2
20140123 B1545	38830	F	10	SS	Agree	2	2	3	4	2	2	2	2	3	5	2	3	2	3	2	2	4	2	2	3	4	2	3	2
20140123 B1546	38849	F	10	SS	Strongly agree	2	1	5	5	1	1	2	2	3	5	3	2	3	2	2	2	4	2	2	2	3	1	3	2
20140123 B1547	38973	M	10	SS	Agree	2	2	4	3	3	2	3	2	3	4	4	2	3	3	3	2	3	2	3	2	4	2	3	2
20140123 B1548	38946	M	10	--	Agree	2	2	3	4	2	1	1	3	4	4	2	2	2	4	1	2	5	4	2	2	4	1	4	2
20140123 B1549	38797	M	10	SS	Agree	2	1	5	1	2	1	4	2	4	5	3	3	2	1	1	1	5	2	3	1	3	2	3	1
20140123 B1227	71037	M	12	SS	Strongly agree	1	1	1	5	1	1	3	1	3	5	3	1	1	4	1	2	5	1	3	1	5	1	3	1
20140123 B1228	71055	F	12	SS	Strongly agree	2	3	4	3	2	1	3	1	2	4	3	3	2	2	1	2	4	1	2	2	2	1	2	2
20140123 B1229	71046	-	12	SS	Strongly agree	1	2	4	4	4	2	2	1	2	2	2	3	2	2	1	2	4	2	2	2	4	1	3	2
20140123 B1230	71019	F	12	SS	Strongly agree	1	1	5	5	1	2	2	2	2	5	4	2	2	2	3	2	5	1	2	2	5	2	2	1
20140123 B1231	71064	F	12	SS	Strongly agree	2	4	4	3	2	1	4	2	2	4	4	2	2	4	2	2	4	2	2	1	4	2	2	2
20140123 B1232	70751	M	13	--	Strongly agree	2	1	4	5	2	3	3	2	4	5	3	2	1	2	2	5	5	1	2	2	4	2	3	2
20140123 B1233	70788	M	12	SS	Agree	1	1	3	4	2	2	3	2	2	5	2	3	2	2	2	3	5	2	1	2	5	1	3	2
20140123 B1234	70779	M	12	SS	Strongly agree	2	2	3	3	2	1	3	2	2	5	3	1	2	4	2	1	5	1	2	1	4	1	2	2
20140123 B1235	71082	M	12	SS	Agree	2	2	4	4	2	2	2	2	3	4	2	1	2	4	3	3	5	2	3	2	4	1	3	2
20140123 B1236	68611	M	11	SS	Strongly agree	2	3	4	3	3	2	3	3	4	3	3	2	1	3	4	3	5	3	3	2	5	3	4	3
20140123 B1237	68189	M	11	SS	Agree	1	2	4	3	2	2	4	3	5	5	5	2	4	4	2	4	4	2	3	2	5	1	3	3
20140123 B1238	68620	M	11	SS	Agree	1	3	2	3	3	3	3	2	3	5	2	2	3	3	2	3	3	3	3	2	4	2	2	3
20140123 B1239	55329	F	7	SS	Agree	3	2	2	3	4	2	2	3	3	4	3	2	-	2	1	3	4	3	3	1	3	1	4	1
20140123 B1240	55523	M	7	SS	Strongly agree	4	1	2	4	1	1	3	2	3	5	4	2	2	3	2	2	5	1	2	2	4	2	1	2
20140123 B1564	36940	F	10	SS	Strongly agree	2	2	4	4	2	1	3	2	2	5	3	2	2	3	2	2	5	2	3	2	4	1	2	2
20140123 B1565	38690	M	9	SS	Agree	2	1	2	4	2	1	2	2	2	4	4	2	4	4	1	2	5	1	4	1	5	1	4	2
20140123 B1566	38274	F	9	SS	Agree	2	2	4	3	4	2	3	2	1	4	2	2	2	2	3	2	4	2	2	3	3	1	2	2
20140123 B1567	38706	M	9	SS	Strongly agree	3	2	5	4	2	1	4	2	3	5	4	3	3	4	2	2	5	2	-	2	4	1	2	1
20140123 B1568	38715	M	9	SS	Strongly agree	2	1	4	5	2	2	2	2	2	5	1	2	2	4	2	2	5	2	4	2	5	1	2	2
20140123 B1569	38724	F	9	SS	Strongly agree	2	2	1	5	1	1	5	2	3	5	4	1	1	4	2	2	4	2	5	1	4	1	1	2
20140123 B1570	38751	F	9	SS	Agree	2	2	4	2	2	2	3	2	2	4	3	2	2	3	2	3	4	&	3	3	3	1	2	2
20140123 B1571	38760	F	9	SS	Agree	2	2	3	4	2	1	2	2	3	4	3	1	2	2	2	3	4	2	3	2	4	1	3	1
20140123 B1572	38742	M	9	SS	Neither agree nor disagree or unsure	3	3	3	4	2	2	4	2	3	4	4	2	2	3	2	2	4	2	4	2	4	2	3	2
20140123 B1573	38779	M	9	SS	Strongly agree	4	2	4	3	2	2	4	2	4	4	4	2	4	4	2	2	4	2	2	2	4	2	4	1
20140123 B1574	38733	F	9	SS	Strongly agree	2	1	4	3	2	1	4	2	2	5	2	2	2	2	2	3	5	2	4	1	5	2	4	2
20140123 B1575	38256	M	9	SS	Strongly agree	2	2	5	4	1	1	4	2	2	5	3	2	1	4	1	2	5	2	1	2	2	2	2	1
20140123 B1576	38247	M	9	SS	Agree	2	2	4	4	2	2	4	2	3	4	3	2	2	2	3	4	5	2	4	2	4	4	2	2
20140123 B1577	38265	F	9	SS	Strongly agree	2	2	3	4	2	1	2	1	2	4	3	1	2	1	2	3	4	1	5	3	2	1	1	2
20140123 B0270	15343	F	12	SS	Strongly agree	2	2	4	3	1	3	4	2	4	5	2	2	2	4	2	4	4	2	4	1	5	1	3	2
20140123 B0271	15398	F	12	SS	Neither agree nor disagree or unsure	2	3	4	3	2	2	4	2	3	4	4	3	2	4	2	2	5	2	2	2	4	3	3	2
20140123 B0272	15459	F	12	SS	Strongly agree	1	3	4	4	1	1	2	2	3	4	3	1	3	3	2	2	4	2	3	1	4	1	4	2
20140123 B0273	15468	-	12	SS	Agree	2	2	4	2	2	2	4	2	2	4	2	2	2	4	2	2	4	2	4	2	5	2	3	4
20140123 B0274	15495	-	13	--	Strongly agree	1	1	#NULL!	1	1	4	3	1	1	4	1	1	2	1	2	2	3	1	3	-	3	2	1	1
20140123 B0275	15291	M	12	--	Strongly agree	2	1	3	2	1	1	4	1	2	5	4	4	5	4	1	3	5	1	4	3	5	1	3	1
20140123 B0276	15501	F	12	--	Strongly agree	2	2	4	4	2	3	2	2	4	4	3	2	2	3	2	2	5	2	3	2	4	2	2	1
20140123 B0277	15796	M	12	--	Neither agree nor disagree or unsure	4	4	2	2	4	1	2	3	2	3	2	3	3	4	3	2	3	2	&	3	2	4	3	1
20140123 B0278	15732	F	12	--	Agree	2	3	3	1	2	3	2	4	3	3	2	1	3	3	2	2	3	3	2	4	4	2	4	4
20140123 B0279	15741	M	12	--	Neither agree nor disagree or unsure	4	3	3	3	2	2	2	2	2	1	2	2	1	1	3	2	2	1	2	2	2	3	3	3
20140123 B0280	15750	F	12	--	Strongly disagree	3	2	1	3	3	1	2	1	3	5	1	2	3	5	4	2	3	4	2	2	5	5	2	1
20140123 B0281	15769	M	12	--	Strongly agree	2	2	4	3	1	2	4	2	3	4	2	2	2	2	3	3	3	1	3	2	3	2	4	2
20140123 B0282	12867	F	13	--	Agree	2	2	5	#NULL!	2	1	2	1	2	5	5	2	2	2	1	2	5	2	2	2	4	1	2	2
20140123 B0283	12849	M	13	--	Strongly agree	3	1	3	4	2	3	2	1	5	5	4	4	1	1	1	1	5	2	4	1	3	1	2	1
20140123 B1818	41937	-	10	SS	Strongly agree	3	2	3	2	3	1	2	2	4	5	3	3	3	3	3	2	2	2	5	2	5	1	5	2
20140123 B1819	42000	F	7	SS	Strongly agree	4	2	3	4	1	2	3	3	2	4	2	3	2	2	1	1	5	3	4	3	3	1	3	1
20140123 B1820	42019	F	7	SS	Strongly agree	4	4	1	1	2	1	1	3	5	5	3	2	2	4	2	1	4	3	3	2	4	1	2	2
20140123 B1821	41876	M	9	SS	Strongly agree	3	3	3	4	1	1	4	2	3	5	4	3	2	3	2	2	4	1	2	2	5	4	3	1
20140123 B1822	41991	M	11	SS	Agree	2	3	3	5	2	2	4	2	3	5	5	3	2	3	5	4	4	2	2	2	5	1	3	2
20140123 B1823	41955	F	9	SS	Neither agree nor disagree or unsure	2	3	4	4	2	2	3	-	3	4	3	2	3	2	3	3	4	2	3	3	4	2	3	2
20140123 B1824	41982	F	10	SS	Strongly agree	4	2	3	3	2	1	3	3	1	4	4	3	4	4	1	2	2	2	3	2	2	1	3	3
20140123 B1825	42295	M	8	SS	Strongly agree	2	1	5	5	2	2	4	2	3	5	3	1	2	2	1	3	5	1	3	3	2	1	2	2
20140123 B1826	42116	F	10	SS	Agree	3	2	3	4	3	3	1	2	3	4	3	2	2	4	2	2	4	2	2	2	4	1	3	2
20140123 B1827	42286	F	8	SS	Agree	2	2	3	4	3	#NULL!	3	3	3	4	3	3	2	3	2	3	4	2	3	2	3	2	3	3
20140123 B1828	42268	M	7	SS	Agree	3	3	4	4	1	1	3	2	4	5	3	2	3	4	2	3	4	2	3	1	4	1	3	2
20140123 B1829	42277	M	7	SS	Neither agree nor disagree or unsure	2	#NULL!	4	4	1	1	3	2	3	4	3	2	2	3	2	2	4	2	2	1	2	2	4	2
20140123 B1830	42028	M	7	SS	Disagree	5	3	5	3	4	4	1	3	5	5	4	4	-	5	1	3	2	3	5	4	3	5	3	3
20140123 B1831	41964	F	9	SS	Neither agree nor disagree or unsure	5	3	3	4	1	3	4	2	3	5	2	3	2	3	2	3	4	2	4	3	3	1	3	2
20140123 B1846	49144	F	9	--	Strongly agree	2	1	2	5	1	1	2	3	2	5	3	2	1	3	3	1	5	4	3	1	4	1	2	1
20140123 B1847	49047	F	9	--	Strongly agree	3	2	4	5	2	1	4	2	2	5	2	2	1	3	2	2	4	2	4	2	4	2	2	2
20140123 B1848	45203	-	-	--	#NULL!	#NULL!	#NULL!	#NULL!	#NULL!	#NULL!	#NULL!	-	-	-	-	-	-	-	-	-	-	-	-	-	-	-	-	-	-
20140123 B1849	45133	-	-	--	#NULL!	#NULL!	#NULL!	#NULL!	#NULL!	#NULL!	#NULL!	-	-	-	-	-	-	-	-	-	-	-	-	-	-	-	-	-	-
20140123 B1850	41849	M	8	SS	Strongly agree	2	2	3	5	2	1	2	1	3	4	2	2	2	2	1	-	4	1	2	1	4	1	2	2
20140123 B1851	41867	M	8	SS	Neither agree nor disagree or unsure	1	1	2	4	2	2	4	2	3	5	2	3	2	2	2	1	4	2	2	3	3	1	3	1
20140123 B1852	41858	F	8	--	Agree	#NULL!	5	#NULL!	#NULL!	#NULL!	#NULL!	-	2	1	-	1	1	-	1	-	2	-	1	-	1	-	2	1	-
20140123 B1853	42888	F	9	SS	Strongly agree	2	2	4	1	2	1	3	2	2	4	2	2	2	3	2	3	5	2	2	1	3	1	2	1
20140123 B1854	44422	F	9	SS	Strongly agree	2	1	3	1	2	1	3	2	2	4	3	2	1	2	1	1	4	1	3	1	4	1	2	1
20140123 B1855	44185	M	7	SS	Strongly agree	3	2	1	5	2	1	2	1	4	4	1	1	2	4	3	1	5	2	1	1	5	3	2	1
20140123 B1856	44413	F	10	SS	Agree	1	2	5	3	1	2	3	2	3	2	2	2	2	4	2	2	5	2	3	3	4	1	4	1
20140123 B1857	44404	F	10	SS	Agree	2	2	4	4	2	1	3	2	1	4	2	3	2	3	2	2	4	2	2	2	4	2	3	1
20140123 B1858	44291	M	11	SS	Strongly agree	2	1	2	5	1	1	4	2	2	5	4	1	4	3	2	1	5	2	1	1	4	1	3	1
20140123 B1859	44255	M	11	SS	Agree	1	2	4	4	3	2	3	2	2	4	4	2	3	4	2	1	4	2	4	3	4	2	3	2
20140123 B1874	42727	M	9	--	Strongly agree	2	2	3	3	2	1	3	3	3	5	3	1	1	4	2	2	4	2	3	1	4	2	2	2
20140123 B1875	42833	&	9	--	Neither agree nor disagree or unsure	3	4	4	3	3	2	3	2	3	5	3	1	2	2	2	3	4	3	3	3	2	1	3	2
20140123 B1876	42903	&	9	SS	Agree	3	2	3	5	3	4	3	2	4	5	3	2	2	3	3	3	3	2	1	2	2	1	2	3
20140123 B1877	42499	F	11	SS	Strongly agree	1	2	4	5	2	2	1	2	3	4	2	2	1	4	2	3	5	2	3	2	4	1	3	2
20140123 B1878	42480	F	11	SS	Agree	2	2	4	5	2	1	3	2	3	5	4	2	2	4	2	3	5	1	3	2	4	2	3	2
20140123 B1879	42763	M	8	SS	Strongly agree	1	1	5	5	1	1	1	1	1	5	1	1	1	1	1	1	5	1	1	1	5	1	1	1
20140123 B1880	42709	M	9	--	Strongly agree	3	2	1	5	3	1	1	2	2	5	3	2	3	5	2	3	4	2	2	3	3	1	2	2
20140123 B1881	42259	M	7	SS	Agree	4	2	3	5	2	2	3	2	4	5	3	2	1	3	3	3	4	1	3	1	2	1	2	2
20140123 B1882	42240	M	7	SS	Agree	4	2	3	4	1	2	4	2	3	3	3	2	4	2	3	3	4	3	2	3	2	2	3	2
20140123 B1883	42222	F	7	SS	Agree	2	2	4	4	2	2	4	2	2	4	3	2	2	3	2	3	4	2	3	3	4	1	2	2
20140123 B1884	42231	F	9	SS	Agree	2	2	3	4	2	3	3	2	3	5	3	3	3	3	2	3	4	2	3	3	4	3	2	4
20140123 B1885	42213	F	10	--	Strongly agree	1	4	5	3	2	1	3	1	2	5	4	2	1	5	1	2	5	1	2	1	5	1	3	1
20140123 B1886	42204	F	11	--	Agree	3	2	4	3	2	3	2	2	2	5	3	2	2	4	2	2	5	2	3	2	2	2	3	2
20140123 B1887	42198	F	11	SS	Strongly agree	1	2	4	4	2	1	2	2	3	5	2	2	2	4	2	4	4	2	2	3	4	1	3	1
20140123 B1621	61762	-	10	--	Strongly agree	2	2	3	3	2	3	2	1	3	4	3	2	2	2	3	3	4	1	1	2	2	3	3	3
20140123 B1622	61948	M	10	SS	Strongly agree	2	3	5	5	2	2	3	2	4	5	3	3	2	3	3	2	4	2	3	3	5	1	3	4
20140123 B1623	61939	M	10	SS	Neither agree nor disagree or unsure	3	3	1	3	2	3	3	2	5	5	2	2	2	4	2	2	3	1	2	4	4	1	3	2
20140123 B1624	61805	F	10	SS	Agree	2	3	#NULL!	3	2	2	3	2	3	5	3	1	2	3	2	2	5	2	3	2	4	1	2	2
20140123 B1625	61832	F	10	SS	Agree	2	2	3	3	3	2	3	2	3	2	2	3	1	2	2	2	4	2	3	2	3	3	3	2
20140123 B1626	61841	F	10	SS	Agree	3	4	5	3	1	2	2	1	3	-	4	4	3	2	2	3	4	1	5	1	5	2	5	2
20140123 B1627	61850	F	10	SS	Neither agree nor disagree or unsure	3	2	4	3	3	3	2	4	2	5	3	2	1	2	3	4	2	2	-	2	2	2	5	4
20140123 B1628	61823	F	10	SS	Agree	3	3	3	3	2	2	4	3	2	4	3	3	2	3	2	2	4	3	3	2	4	2	2	2
20140123 B1629	61753	M	10	--	Agree	2	2	4	4	2	3	2	2	3	4	4	4	2	4	2	3	4	4	2	3	4	2	3	2
20140123 B1630	61869	F	10	SS	Disagree	1	2	2	1	5	4	3	1	1	2	5	4	1	2	2	4	3	3	5	4	3	4	4	4
20140123 B1631	61674	M	10	SS	Agree	2	2	3	2	2	3	3	1	5	4	2	1	3	3	2	3	5	2	4	1	5	1	4	2
20140123 B1632	60909	M	10	SS	Agree	2	4	3	4	2	1	4	3	4	5	-	1	2	4	2	2	4	2	3	2	4	1	2	2
20140123 B1633	60936	M	10	--	Agree	2	2	4	4	2	2	3	2	3	5	4	&	4	2	2	2	4	2	2	2	3	1	3	2
20140123 B1634	60918	M	10	SS	Strongly agree	4	3	2	4	2	1	4	2	3	4	4	4	4	4	5	2	2	2	4	2	5	1	4	2
20140123 B1832	41894	M	10	SS	Strongly agree	1	1	3	4	2	1	2	1	4	4	1	1	2	2	1	1	5	1	3	1	4	1	2	1
20140123 B1833	49065	F	11	SS	Agree	1	2	4	5	2	2	2	2	2	4	3	3	3	5	4	3	5	2	4	2	5	2	2	1
20140123 B1834	49083	M	10	SS	Strongly agree	1	1	2	3	1	1	3	3	3	5	2	1	1	3	2	1	5	2	1	1	4	1	2	2
20140123 B1835	48938	F	11	SS	Strongly agree	2	1	4	5	1	2	3	2	3	5	4	3	4	4	2	3	5	2	3	2	5	1	3	1
20140123 B1836	49074	-	11	SS	Agree	1	2	3	2	2	2	3	2	2	4	3	2	2	4	2	2	5	2	2	1	5	2	2	3
20140123 B1837	48956	M	11	SS	Strongly agree	4	2	2	4	1	1	4	1	4	5	3	1	2	2	2	2	4	2	2	2	4	2	4	1
20140123 B1838	48947	M	10	SS	Strongly agree	2	3	2	3	2	2	4	2	5	5	3	2	1	2	2	2	4	2	5	2	2	2	4	4
20140123 B1839	49153	-	8	SS	Strongly agree	1	2	4	5	2	1	2	2	3	2	4	1	2	3	4	2	5	2	2	2	4	3	3	1
20140123 B1840	49162	F	8	SS	Strongly agree	2	1	3	5	2	2	3	2	3	4	2	2	1	2	1	1	5	1	2	1	1	1	3	4
20140123 B1841	49029	M	9	SS	Strongly agree	2	1	2	5	2	1	3	2	4	5	3	1	2	3	2	1	5	2	2	3	4	2	4	2
20140123 B1842	49010	F	10	SS	Strongly agree	2	2	3	3	2	1	3	2	2	5	3	2	2	3	2	2	4	2	3	2	4	3	2	2
20140123 B1843	49001	F	10	SS	Strongly agree	3	2	4	5	2	1	4	2	2	5	3	2	3	3	2	2	4	2	3	2	4	3	2	2
20140123 B1844	49056	F	9	--	Strongly agree	3	2	5	4	1	1	5	3	2	5	3	2	1	2	2	1	5	3	3	3	2	1	3	1
20140123 B1845	49038	F	9	--	#NULL!	3	1	#NULL!	4	2	1	4	-	3	5	3	1	2	3	4	2	-	1	4	1	5	1	2	1
20140123 B1198	57042	M	8	SS	Agree	2	1	2	4	3	1	1	2	4	4	3	2	1	3	1	1	4	1	3	3	3	2	3	1
20140123 B1199	57079	F	8	SS	Strongly agree	1	2	4	4	2	1	2	2	2	4	2	2	2	2	2	2	5	2	2	1	3	1	1	2
20140123 B1200	57097	M	8	SS	Neither agree nor disagree or unsure	3	3	1	3	2	2	4	2	-	5	3	2	2	3	2	3	5	2	2	2	2	2	2	2
20140123 B1201	65922	-	12	--	Strongly agree	2	2	3	3	2	1	4	3	3	5	4	1	2	2	2	1	4	1	1	2	3	1	2	1
20140123 B1202	65719	M	12	SS	Strongly agree	2	1	5	5	1	1	3	1	5	5	4	1	3	5	1	1	5	1	1	1	5	1	1	1
20140123 B1203	65898	-	12	--	Strongly agree	2	2	3	4	2	1	3	2	2	4	2	2	2	3	1	1	4	1	3	1	5	1	2	2
20140123 B1204	65913	M	12	SS	Strongly agree	2	2	3	4	2	1	4	2	4	5	2	2	2	3	2	3	5	1	3	2	5	1	4	2
20140123 B1205	65959	-	12	SS	Neither agree nor disagree or unsure	1	2	5	4	2	2	2	2	4	4	2	2	2	4	2	3	5	2	2	2	4	1	3	2
20140123 B1206	68684	-	11	SS	Strongly agree	2	2	2	4	2	2	3	1	2	4	2	3	2	4	2	2	4	2	3	2	4	1	2	2
20140123 B1207	68675	M	11	SS	Agree	3	3	3	4	3	3	3	2	3	4	3	2	2	2	3	3	4	2	3	2	4	2	3	2
20140123 B1208	68781	M	11	SS	Agree	2	2	5	3	2	2	3	2	2	4	3	2	2	2	2	3	3	2	2	2	5	2	2	3
20140123 B1210	60486	M	9	SS	Strongly agree	2	3	4	4	2	2	2	1	3	4	2	2	2	2	2	1	5	2	3	3	5	1	3	5
20140123 B1211	60653	M	9	SS	Agree	2	1	4	5	1	2	2	2	3	4	3	2	3	3	2	2	5	1	2	2	4	1	3	1
20140123 B1212	60644	M	9	SS	Neither agree nor disagree or unsure	5	3	5	3	1	3	4	3	3	5	3	1	3	5	3	5	2	3	2	2	4	1	2	4
20140123 B1860	44246	F	10	SS	Strongly agree	1	2	4	4	2	1	3	1	2	4	3	1	2	3	2	1	4	2	2	2	2	1	1	2
20140123 B1861	44228	F	8	--	Agree	2	1	3	5	2	1	3	2	2	5	2	2	2	2	1	1	5	2	2	2	4	1	2	1
20140123 B1862	44264	F	8	SS	#NULL!	2	2	2	3	2	2	3	2	&	4	3	2	2	3	2	3	4	1	3	2	4	2	2	1
20140123 B1863	44325	M	9	--	Agree	3	3	4	3	2	2	3	2	3	5	3	2	3	3	3	2	4	3	3	2	3	2	3	2
20140123 B1864	44316	M	9	IS	Strongly agree	4	2	2	1	2	5	1	1	1	2	3	1	2	1	1	1	4	5	2	1	5	1	1	2
20140123 B1865	44307	M	8	--	#NULL!	#NULL!	#NULL!	5	#NULL!	2	#NULL!	2	-	-	2	-	2	-	3	3	1	4	-	4	-	2	3	-	4
20140123 B1866	44219	M	7	SS	Strongly agree	2	2	2	4	2	1	3	2	3	5	3	2	2	3	2	2	4	2	3	1	5	1	2	2
20140123 B1867	44237	M	7	SS	Strongly agree	2	2	3	5	1	1	3	1	3	5	3	2	2	3	3	1	4	1	3	1	4	1	1	2
20140123 B1868	44389	M	7	--	Strongly agree	3	1	3	4	1	1	3	2	2	5	4	1	4	2	2	3	4	2	3	2	4	1	2	2
20140123 B1869	44200	M	7	SS	Strongly agree	1	1	2	4	2	2	3	1	3	3	2	2	2	2	2	2	5	2	3	2	3	2	4	1
20140123 B1870	44398	F	10	SS	Strongly agree	3	3	5	3	1	2	3	1	2	5	3	3	2	4	3	2	4	1	3	1	4	2	4	2
20140123 B1871	44194	M	7	SS	Strongly agree	1	1	4	5	1	2	3	3	3	5	1	2	1	4	2	2	5	2	1	1	2	1	3	2
20140123 B1872	44273	M	11	--	#NULL!	5	#NULL!	#NULL!	#NULL!	#NULL!	5	1	1	4	1	1	-	3	-	-	1	1	-	-	1	-	3	-	3
20140123 B1873	42125	F	10	SS	Agree	2	3	4	3	2	2	3	2	3	4	3	2	2	3	2	2	4	2	3	2	4	2	3	2
20140123 B1888	42189	M	11	SS	Agree	1	3	3	3	1	1	3	2	3	5	3	1	2	5	2	1	5	3	1	1	5	1	4	2
20140123 B1889	42161	-	9	SS	Neither agree nor disagree or unsure	3	1	1	5	1	2	3	1	4	5	1	1	1	2	1	1	5	2	1	1	5	1	4	1
20140123 B1890	42143	M	10	SS	Agree	2	2	4	4	2	2	3	2	4	4	2	2	2	2	3	2	4	3	2	3	3	2	4	3
20140123 B1891	42152	-	13	--	Strongly agree	2	1	3	5	2	1	4	2	3	5	3	&	1	3	2	4	4	3	1	2	3	1	3	1
20140123 B1892	42170	M	10	SS	Strongly agree	2	2	4	4	2	2	4	2	4	4	4	4	4	4	2	4	3	2	2	1	5	2	4	2
20140123 B1893	50616	F	11	SS	Agree	2	2	3	4	2	2	3	2	3	4	3	3	3	2	2	3	4	2	3	3	4	2	3	2
20140123 B1894	50704	F	11	SS	Agree	#NULL!	3	5	4	1	1	3	1	3	5	3	1	2	3	1	1	5	1	3	1	4	1	2	2
20140123 B1895	43766	M	8	SS	Strongly agree	3	1	3	5	1	1	4	1	2	5	3	1	3	3	2	2	5	2	1	3	4	1	2	3
20140123 B1896	43757	M	9	SS	Agree	2	2	1	4	2	2	3	2	3	5	3	2	2	1	3	2	4	3	3	1	2	1	3	1
20140123 B1897	43614	F	7	--	Neither agree nor disagree or unsure	4	2	1	1	2	2	1	2	5	5	5	2	2	1	2	3	1	2	3	3	4	1	5	2
20140123 B1898	43739	M	9	SS	Agree	1	2	3	5	2	2	3	2	3	4	3	2	2	3	1	3	5	2	3	3	5	1	3	2
20140123 B1899	43687	F	10	SS	Neither agree nor disagree or unsure	3	2	4	2	3	3	3	2	3	4	2	2	3	2	2	2	3	2	2	3	4	2	3	2
20140123 B1900	43696	F	10	SS	#NULL!	2	2	4	4	2	3	3	2	3	5	3	1	2	2	2	3	4	2	2	3	5	1	2	1
20140123 B1901	43623	F	7	--	Neither agree nor disagree or unsure	4	4	2	5	2	3	1	5	1	5	&	3	1	2	3	1	5	3	2	2	3	5	4	4
20140123 B1916	44644	F	7	SS	Strongly agree	3	3	2	3	2	1	3	2	2	5	3	2	1	3	1	1	4	2	4	2	3	2	2	1
20140123 B1917	44635	F	7	SS	Agree	2	1	3	5	3	2	3	2	1	5	3	2	2	2	2	2	5	3	1	2	3	1	3	2
20140123 B1918	44501	M	10	SS	Agree	3	3	3	3	3	2	2	2	3	5	3	2	2	2	1	2	4	2	4	3	4	1	3	2
20140123 B1919	44574	M	10	SS	Strongly agree	4	2	3	3	3	2	3	2	2	5	4	2	2	4	2	3	4	2	-	2	2	2	3	2
20140123 B1920	44583	F	10	SS	Agree	3	2	3	4	2	2	4	2	-	4	3	2	2	3	2	3	4	2	4	2	4	2	3	2
20140123 B1921	44495	M	9	--	Agree	3	3	3	3	3	3	2	3	4	3	2	3	2	2	2	3	4	2	3	3	4	2	3	2
20140123 B1922	44592	F	11	SS	Agree	2	2	4	4	2	2	3	2	3	4	2	2	2	3	2	2	4	2	2	2	4	2	3	2
20140123 B1923	44714	F	11	--	Agree	3	1	5	5	2	1	2	2	2	5	3	2	3	3	2	2	5	2	2	2	4	1	2	1
20140123 B1924	44699	F	9	--	Strongly agree	2	4	3	2	3	1	4	1	3	5	2	3	2	2	1	1	4	2	2	2	4	2	3	2
20140123 B1925	44565	F	7	SS	Agree	1	2	3	3	2	2	3	2	3	5	2	3	4	3	2	3	5	1	3	2	4	2	2	2
20140123 B1926	44653	F	8	SS	Agree	3	3	3	4	3	2	3	2	3	5	3	1	1	3	1	3	4	2	2	2	2	1	3	1
20140123 B1927	44662	F	8	SS	Neither agree nor disagree or unsure	2	1	4	3	1	3	4	2	4	5	2	2	2	4	3	3	3	3	2	2	5	3	3	3
20140123 B1928	44626	M	9	SS	Strongly agree	2	2	4	5	2	1	4	2	2	4	2	2	2	2	2	2	4	2	2	1	2	1	1	2
20140123 B1929	44617	M	9	SS	Neither agree nor disagree or unsure	3	3	3	4	2	2	4	2	3	5	3	2	2	3	2	3	4	2	2	3	4	2	3	2
20140123 B1944	43748	M	8	SS	Strongly agree	1	1	5	5	1	1	3	1	2	5	2	&	3	3	2	1	5	1	2	1	4	1	2	1
20140123 B1945	50634	M	9	SS	Neither agree nor disagree or unsure	2	2	3	3	2	2	3	2	3	4	3	2	4	2	2	3	4	2	2	3	3	2	3	2
20140123 B1946	50698	M	9	SS	Strongly agree	1	2	3	4	1	3	1	1	2	5	5	2	3	3	1	3	5	1	3	1	5	1	3	2
20140123 B1947	50661	F	9	SS	Agree	2	2	3	4	2	1	3	3	4	5	2	3	1	4	2	3	4	4	3	3	2	1	3	2
20140123 B1948	50625	M	7	SS	Strongly agree	2	2	4	4	1	2	2	2	3	5	2	2	2	4	4	2	5	2	4	2	5	1	3	2
20140123 B1949	50670	M	7	SS	Agree	2	1	2	4	2	2	3	2	4	4	3	2	2	3	2	1	3	2	4	2	4	2	3	2
20140123 B1950	50607	M	9	SS	Agree	1	2	4	4	1	2	3	2	2	5	3	2	2	2	2	4	5	2	2	3	4	1	2	3
20140123 B1951	50759	F	8	SS	Strongly agree	4	2	3	4	3	1	3	2	1	5	2	2	1	2	2	3	4	2	3	2	2	2	2	2
20140123 B1952	50768	F	8	SS	Strongly agree	2	2	3	5	2	2	3	2	2	5	2	3	3	4	2	3	5	2	2	3	4	2	2	1
20140123 B1953	50740	F	8	SS	Agree	2	3	4	3	1	2	3	2	1	5	3	2	2	-	1	2	4	2	2	3	4	1	2	2
20140123 B1954	50786	M	8	SS	Strongly agree	3	2	3	4	2	1	4	2	3	5	3	2	3	4	2	2	5	2	4	1	5	1	2	2
20140123 B1955	50795	F	7	--	Strongly agree	3	2	2	4	2	1	4	2	2	4	3	2	2	2	1	3	4	3	3	2	2	1	2	1
20140123 B1956	50801	F	7	--	Agree	3	3	4	3	2	2	3	3	3	4	3	2	3	2	2	3	4	3	3	3	3	2	3	2
20140123 B1957	50777	M	8	SS	Strongly agree	2	2	3	5	2	1	3	2	2	5	2	2	2	3	2	2	4	2	1	1	3	2	1	1
20140123 B0664	18157	M	12	SS	Strongly agree	1	1	5	5	1	1	1	3	2	5	2	2	1	2	1	3	5	1	1	3	5	1	3	1
20140123 B0665	18306	M	12	SS	Agree	3	2	4	4	3	2	3	2	2	4	4	4	2	3	3	3	3	2	3	2	4	2	4	2
20140123 B0666	20516	M	9	SS	Agree	2	1	2	5	3	2	1	2	2	1	2	2	2	1	1	1	1	3	1	1	2	1	3	1
20140123 B0667	20525	M	9	SS	Neither agree nor disagree or unsure	2	4	4	3	3	2	4	2	2	4	4	3	5	3	1	5	2	3	4	3	2	1	3	3
20140123 B0668	20534	M	9	SS	Strongly disagree	2	2	4	3	#NULL!	2	2	3	5	&	5	&	4	3	2	3	5	3	4	3	1	1	4	2
20140123 B0669	20491	M	9	SS	Strongly agree	1	1	2	4	1	1	2	1	4	5	1	1	1	1	1	1	5	1	2	3	1	1	2	1
20140123 B0670	20482	M	9	SS	Strongly agree	2	3	3	4	2	1	3	2	3	4	2	2	2	2	2	2	5	1	2	1	4	1	2	2
20140123 B0671	20507	M	9	SS	Disagree	3	#NULL!	3	3	2	3	1	3	3	3	2	5	5	2	5	3	2	3	4	&	2	2	5	2
20140123 B0672	20543	M	9	SS	Agree	3	2	1	1	2	2	&	1	1	2	1	2	2	1	1	1	1	1	2	1	2	2	1	2
20140123 B0673	20561	M	9	SS	Strongly agree	2	2	3	3	1	1	2	1	4	5	4	4	3	1	3	1	3	1	3	2	3	1	3	1
20140123 B0674	31167	M	12	IS	Agree	1	2	4	3	1	2	4	2	3	4	2	3	4	2	2	3	5	2	2	4	4	1	3	2
20140123 B0675	31112	F	12	IS	Agree	2	2	3	4	2	2	3	2	4	4	2	2	2	4	1	2	4	1	4	2	4	1	4	2
20140123 B0676	32470	F	12	IS	Agree	1	1	5	5	1	2	3	1	2	5	2	2	2	3	2	2	5	1	2	4	5	1	2	2
20140123 B0677	31121	F	12	IS	Agree	2	2	4	4	2	2	4	2	4	4	4	3	3	3	2	4	4	2	2	4	4	1	3	2
20140123 B1972	40590	M	12	SS	Agree	2	2	4	4	2	2	3	2	3	4	4	4	3	4	2	2	4	2	2	2	4	2	2	2
20140123 B1973	41308	F	12	SS	Agree	1	2	3	3	1	3	3	2	2	5	4	2	3	4	3	2	5	2	1	1	5	2	2	1
20140123 B1974	41292	M	12	SS	Agree	2	3	3	3	2	2	3	2	3	3	3	2	3	3	3	3	4	2	4	3	4	4	3	3
20140123 B1975	50652	M	11	SS	Agree	2	3	4	3	2	2	4	2	2	4	4	2	2	2	2	2	5	4	2	2	2	1	3	5
20140123 B1976	50643	M	11	SS	Agree	2	3	3	2	2	2	3	2	2	5	2	3	2	4	2	2	5	1	2	2	5	2	3	2
20140123 B1977	50689	F	11	SS	Strongly agree	2	3	4	3	3	1	3	2	3	4	3	2	2	2	2	2	5	2	3	2	4	2	2	2
20140123 B1978	50865	M	11	SS	Strongly agree	3	2	3	3	2	2	2	1	3	5	3	4	2	4	3	2	4	2	1	1	4	1	4	2
20140123 B1979	50856	M	11	SS	Neither agree nor disagree or unsure	2	2	3	4	1	3	3	2	2	5	2	3	3	3	3	2	4	2	3	2	3	1	3	2
20140123 B1980	49959	M	10	SS	Strongly agree	1	1	5	5	1	1	2	2	3	5	4	3	3	3	2	1	5	2	3	3	4	1	2	1
20140123 B1981	49968	F	10	SS	Strongly agree	2	1	1	5	2	1	2	2	5	5	3	2	3	3	1	1	5	1	3	1	5	1	1	2
20140123 B1982	49922	F	8	SS	Strongly agree	2	1	4	4	2	1	3	2	3	5	2	2	2	2	2	2	5	2	2	1	3	1	4	1
20140123 B1983	49898	M	8	SS	Strongly agree	1	1	4	5	2	1	2	1	3	4	1	1	1	1	1	1	5	1	1	1	5	1	1	2
20140123 B1984	49746	F	7	SS	Strongly agree	3	1	2	3	2	2	3	2	3	5	4	3	3	2	2	2	5	2	2	2	4	1	2	1
20140123 B1985	49755	M	8	SS	Strongly agree	3	3	3	3	3	1	2	2	2	4	2	1	2	3	3	1	4	3	3	3	4	1	2	2
20140123 B1902	43632	F	7	--	Neither agree nor disagree or unsure	2	4	5	5	3	1	2	1	2	5	5	1	1	4	3	1	2	5	3	1	5	1	3	2
20140123 B1903	43678	F	8	SS	Agree	1	1	2	5	2	2	2	2	2	4	2	2	2	2	2	2	4	2	2	2	5	1	2	1
20140123 B1904	43669	F	8	SS	Strongly agree	2	1	4	5	2	1	2	2	2	5	2	1	2	5	2	2	5	2	2	1	5	1	1	1
20140123 B1905	43711	M	11	--	Neither agree nor disagree or unsure	4	2	2	4	2	2	3	2	2	4	4	2	2	2	2	3	3	3	3	3	3	4	4	3
20140123 B1906	43702	M	11	SS	Strongly agree	1	2	4	4	1	1	3	1	5	4	2	3	2	4	2	3	4	2	2	3	5	2	4	1
20140123 B1907	43720	F	11	SS	Strongly agree	1	1	1	5	1	2	2	2	4	5	3	2	2	3	1	2	5	2	1	3	4	2	4	2
20140123 B1908	43775	M	9	SS	Strongly agree	3	#NULL!	3	3	2	1	2	2	2	5	3	2	3	1	2	1	4	3	4	2	1	2	2	1
20140123 B1909	43784	M	9	SS	Agree	3	5	4	1	2	1	3	3	2	4	3	2	3	3	2	3	4	2	1	2	-	3	4	2
20140123 B1910	43535	M	9	SS	Strongly agree	3	2	3	4	2	2	4	2	4	4	3	1	2	2	2	3	5	1	5	1	4	2	3	1
20140123 B1911	43544	F	11	SS	Strongly agree	3	2	3	4	2	2	4	4	2	5	2	2	2	3	1	3	-	2	3	2	2	3	3	1
20140123 B1912	43605	F	11	SS	Agree	2	3	3	4	2	1	4	3	2	5	4	2	2	4	2	2	4	2	4	2	4	1	4	2
20140123 B1913	43650	F	7	--	Strongly agree	4	2	1	5	1	2	4	3	1	&	3	2	2	1	2	3	4	2	4	2	4	4	2	2
20140123 B1914	43641	F	8	--	Strongly agree	3	1	2	5	1	1	3	2	2	5	3	2	2	2	1	3	4	2	3	2	5	1	3	2
20140123 B1915	44705	M	7	SS	Agree	2	1	3	2	1	2	4	2	3	5	3	1	2	2	3	3	5	3	2	3	3	1	3	2
20140123 B1592	61780	-	10	--	Strongly agree	#NULL!	2	3	2	#NULL!	2	2	4	3	2	2	1	2	2	2	2	4	2	4	2	4	2	2	2
20140123 B1593	46604	F	12	SS	Agree	1	2	4	3	2	3	4	2	3	5	3	4	3	4	3	3	3	1	3	2	4	1	2	2
20140123 B1594	46589	F	12	SS	Strongly agree	2	2	4	5	2	2	3	2	2	4	2	3	4	3	2	2	5	2	3	2	4	2	2	2
20140123 B1595	40466	-	12	SS	Agree	2	2	1	4	2	1	2	2	2	2	2	2	2	2	2	2	3	2	2	1	2	2	3	2
20140123 B1596	40369	-	12	SS	Strongly agree	2	1	4	5	2	1	2	1	2	4	2	2	2	4	1	1	5	2	4	2	5	2	2	1
20140123 B1597	40378	M	12	SS	Strongly agree	2	2	3	4	2	2	3	2	2	5	4	2	2	3	2	2	5	2	2	2	5	2	2	2
20140123 B1598	46507	M	12	SS	Strongly agree	2	1	4	5	2	1	3	2	3	4	2	2	2	3	2	1	5	2	2	2	4	3	2	2
20140123 B1599	47120	F	12	--	Agree	1	1	4	2	2	1	2	2	1	5	3	3	2	3	2	3	5	2	2	1	5	1	1	1
20140123 B1600	47102	M	12	SS	Agree	2	2	4	3	2	2	3	2	3	4	3	3	3	3	2	2	4	2	4	2	4	2	3	2
20140123 B1601	47111	F	12	SS	Agree	3	3	3	3	3	2	3	2	3	4	2	2	2	3	2	2	4	4	2	2	4	2	3	2
20140123 B1602	46987	F	12	SS	Strongly agree	1	3	3	4	2	1	2	1	2	5	3	2	1	2	2	2	5	2	5	1	4	2	2	2
20140123 B1603	46996	M	12	SS	Agree	2	1	4	5	2	1	2	2	2	4	4	2	1	4	1	3	4	2	3	2	4	2	4	3
20140123 B1604	47005	M	12	SS	Strongly agree	2	2	3	3	2	1	3	2	2	5	3	2	2	2	2	2	4	2	2	2	4	2	1	2
20140123 B1605	47014	M	12	SS	Agree	2	2	4	4	2	2	3	2	3	4	3	3	2	2	2	4	4	2	2	2	4	2	3	3
20140123 B0284	12557	-	12	SS	Agree	2	3	5	3	3	2	2	2	4	5	3	3	3	3	1	2	3	2	2	3	3	1	3	2
20140123 B0285	12548	-	12	SS	Strongly agree	3	2	3	5	2	1	1	2	5	4	4	1	3	4	2	&	3	2	2	-	4	1	4	2
20140123 B0286	12511	M	13	--	Agree	2	2	3	3	2	2	4	2	&	4	3	2	2	3	3	3	4	3	2	2	3	2	2	2
20140123 B0287	13842	F	13	SS	Strongly agree	2	1	2	4	2	3	2	2	2	5	3	2	2	1	2	1	5	1	2	1	4	2	2	2
20140123 B0288	13851	F	13	SS	Agree	2	2	5	4	1	2	4	1	3	5	4	2	2	1	4	3	5	1	2	3	5	1	3	2
20140123 B0289	13903	F	13	SS	Agree	2	2	4	2	2	2	2	2	2	2	2	2	2	3	2	2	4	2	2	2	2	2	2	2
20140123 B0290	13824	M	13	SS	Strongly agree	1	1	4	5	1	2	2	2	4	4	3	1	3	1	2	3	5	2	3	3	4	4	3	2
20140123 B0291	13790	-	13	--	Neither agree nor disagree or unsure	1	2	5	5	2	3	3	2	2	5	3	2	2	2	3	3	5	1	3	3	4	1	3	1
20140123 B0292	13806	F	13	SS	Strongly agree	1	1	4	4	2	1	2	2	2	5	3	1	4	1	1	4	5	2	1	1	5	2	3	2
20140123 B0293	13815	M	13	SS	Agree	2	2	5	3	2	1	2	2	3	4	1	1	1	4	2	3	5	2	3	3	4	2	3	2
20140123 B0294	13888	M	13	--	Strongly agree	1	2	3	5	1	2	2	3	4	4	4	1	2	2	2	2	4	4	2	2	5	2	4	2
20140123 B0295	15811	M	12	--	Neither agree nor disagree or unsure	3	3	3	3	3	3	3	2	3	3	3	3	3	4	3	3	3	3	3	3	5	3	3	3
20140123 B0296	15875	-	12	--	Agree	2	1	4	3	2	1	3	3	3	3	2	3	2	3	2	2	3	2	3	&	2	2	2	1
20140123 B0297	15884	F	12	--	Agree	3	3	3	3	2	1	4	4	4	5	3	2	3	4	3	2	5	2	4	2	5	1	2	2
20140123 B1930	44477	M	11	SS	Agree	2	2	3	3	2	1	3	2	4	4	4	2	2	4	2	2	5	2	2	3	3	1	3	2
20140123 B1931	44671	M	7	SS	Agree	1	1	3	5	1	1	4	2	3	5	3	1	1	3	2	2	5	2	1	3	5	1	2	1
20140123 B1932	44486	M	11	SS	Agree	2	1	4	5	2	1	3	1	3	5	3	2	3	3	3	3	5	1	1	2	3	1	3	1
20140123 B1933	44608	F	7	--	Strongly agree	3	2	3	5	3	2	3	3	3	4	2	4	2	2	3	3	4	2	3	2	4	1	2	2
20140123 B1934	44680	M	8	--	Agree	2	1	3	3	2	2	2	2	2	5	2	1	2	2	2	1	4	2	2	2	4	1	2	2
20140123 B1935	49764	M	10	SS	Strongly agree	2	1	3	4	2	2	3	2	2	5	2	2	3	3	3	1	4	2	1	1	4	1	1	2
20140123 B1936	49940	F	8	SS	Agree	3	3	3	4	2	1	4	2	3	4	2	2	2	4	2	3	4	2	2	2	4	2	2	1
20140123 B1937	49931	F	9	SS	#NULL!	2	3	4	3	2	#NULL!	3	2	4	5	3	3	4	3	2	2	4	1	2	&	3	&	3	2
20140123 B1938	49816	F	10	--	Strongly agree	2	2	3	4	2	3	3	2	3	3	3	3	2	2	3	1	4	3	3	2	3	2	4	2
20140123 B1939	49737	F	7	SS	Strongly agree	3	2	4	4	3	3	3	2	1	3	2	2	2	1	1	3	-	4	1	2	3	2	2	1
20140123 B1940	49825	F	10	SS	Neither agree nor disagree or unsure	#NULL!	#NULL!	5	3	3	2	5	-	3	4	3	3	-	3	3	2	-	-	1	2	4	2	3	5
20140123 B1941	49807	M	7	SS	Strongly agree	2	2	4	5	2	2	1	1	2	4	3	2	1	4	1	2	5	1	2	3	3	2	2	1
20140123 B1942	49889	M	9	SS	Strongly agree	1	1	1	5	1	1	5	1	2	3	1	1	1	2	1	1	5	1	1	1	1	1	3	1
20140123 B1943	49791	M	7	SS	Strongly agree	2	5	1	4	1	3	5	2	3	5	3	3	2	2	4	1	4	3	2	1	2	2	2	5
20140123 B1241	55499	M	7	SS	Neither agree nor disagree or unsure	2	1	4	5	2	1	4	2	2	5	3	3	1	1	1	-	5	1	1	3	3	2	2	1
20140123 B1242	55268	F	7	SS	Agree	3	2	4	3	2	1	3	2	3	5	2	2	1	3	1	3	4	-	2	2	3	1	2	2
20140123 B1243	59701	F	9	SS	Agree	2	2	4	4	2	2	3	2	4	5	3	2	1	2	2	2	4	2	4	3	4	1	3	2
20140123 B1244	59464	F	9	SS	Agree	2	2	3	4	1	2	3	2	2	5	3	2	1	3	1	2	5	1	2	2	3	1	2	2
20140123 B1245	59473	F	9	SS	Agree	3	2	3	3	2	2	4	2	3	5	3	2	2	1	2	2	1	2	5	1	3	1	2	2
20140123 B1246	59525	M	9	SS	Strongly agree	2	2	3	4	4	2	3	2	3	4	3	2	2	3	2	2	4	2	3	1	2	2	3	2
20140123 B1247	59516	M	9	SS	Agree	3	3	3	4	2	2	3	3	2	4	3	3	2	3	3	3	4	3	3	2	3	2	4	2
20140123 B1248	59598	M	9	SS	Strongly agree	2	1	4	5	2	2	4	2	2	4	1	2	1	3	2	3	5	2	-	3	3	1	4	1
20140123 B1249	59543	-	9	SS	Agree	2	2	1	5	2	1	4	2	3	4	3	3	2	2	5	2	5	2	3	2	2	2	3	1
20140123 B1250	59534	-	9	SS	Strongly agree	2	2	2	5	2	1	4	2	2	5	1	2	2	4	2	4	5	2	3	1	4	2	3	2
20140123 B1251	59640	M	9	SS	Agree	2	1	3	5	2	1	3	2	4	5	4	2	4	3	1	3	5	1	1	1	5	1	4	3
20140123 B1252	59570	F	9	SS	Strongly agree	2	2	4	4	2	1	4	2	2	5	3	1	1	2	2	1	4	1	2	1	2	2	1	2
20140123 B1253	60501	F	9	--	Agree	4	3	3	3	4	2	2	2	3	4	3	2	2	3	2	2	3	2	3	3	3	4	3	2
20140123 B1254	60538	F	9	--	Agree	3	2	3	2	2	2	4	2	3	5	3	3	2	3	2	2	4	2	3	2	2	1	2	1
20140123 B1958	50722	M	10	SS	Strongly agree	4	2	3	3	2	1	3	1	5	5	4	4	1	4	1	1	4	1	1	2	4	1	3	1
20140123 B1959	50713	M	10	SS	Strongly agree	1	1	3	5	1	1	4	2	2	3	2	1	4	2	2	2	5	2	3	1	4	1	3	2
20140123 B1960	50731	F	10	SS	Agree	3	3	3	4	2	2	4	3	2	5	3	1	2	4	2	2	4	2	4	2	5	2	3	2
20140123 B1961	50591	F	11	SS	Strongly agree	1	1	2	5	2	1	3	1	4	4	3	3	4	5	1	2	5	1	1	2	5	1	2	1
20140123 B1962	46011	M	7	--	Strongly agree	2	2	2	4	2	1	3	2	3	4	2	1	2	2	1	3	5	3	3	3	3	1	4	-
20140123 B1963	46163	M	7	--	Agree	4	2	4	4	2	1	3	2	1	4	2	2	1	3	1	3	4	2	3	1	3	1	3	1
20140123 B1964	46048	-	13	--	Strongly agree	2	2	3	4	2	1	2	2	2	4	3	2	1	3	1	3	4	1	2	3	5	1	3	2
20140123 B1965	41247	-	12	SS	Strongly agree	1	2	3	3	2	1	2	1	3	4	4	2	3	2	1	3	5	2	3	2	5	4	2	1
20140123 B1966	41317	M	12	SS	Agree	3	2	5	3	3	2	2	2	4	3	3	2	2	3	2	3	4	2	3	3	4	2	3	2
20140123 B1967	42356	-	12	--	Strongly agree	1	2	4	4	2	1	3	2	2	5	3	2	2	4	1	1	4	2	2	2	5	1	4	1
20140123 B1968	42365	-	12	SS	Strongly agree	1	2	5	5	2	2	3	2	1	5	4	2	3	2	2	2	5	1	2	2	4	1	2	1
20140123 B1969	41256	M	12	SS	Strongly agree	2	2	4	4	2	1	2	2	2	4	2	2	2	2	1	4	4	1	2	2	4	2	2	2
20140123 B1970	42374	-	12	SS	Agree	2	2	4	3	4	2	3	2	3	5	3	2	3	3	2	3	4	2	2	2	4	2	3	3
20140123 B1971	40563	-	12	SS	Strongly agree	2	2	4	4	2	2	3	2	3	5	3	2	2	2	2	3	4	3	2	2	4	2	2	2
20140123 B2015	61364	M	10	SS	Strongly agree	1	1	4	1	2	2	2	2	4	5	2	2	2	3	3	2	5	2	2	2	5	1	2	2
20140123 B2016	61461	M	10	--	Agree	#NULL!	#NULL!	#NULL!	#NULL!	5	#NULL!	-	-	4	5	-	-	-	-	-	-	-	-	5	-	-	-	-	5
20140123 B2017	61346	M	10	SS	Agree	2	2	3	4	2	2	2	2	3	5	3	2	2	3	2	2	4	2	3	2	4	1	3	2
20140123 B2018	58452	F	8	SS	Strongly agree	2	3	1	4	1	2	3	3	3	5	3	4	1	3	2	3	4	3	3	4	3	1	3	1
20140123 B2019	58391	M	8	--	Agree	4	1	2	3	3	3	2	2	2	4	3	2	2	2	2	2	3	3	2	2	3	3	2	3
20140123 B2020	58407	M	8	--	Agree	2	2	3	3	1	2	3	2	3	3	2	3	1	1	3	3	3	2	3	3	2	1	3	1
20140123 B2021	58382	F	8	--	Strongly agree	1	2	4	5	1	1	2	1	2	5	3	1	1	2	2	1	5	1	2	1	4	1	1	1
20140123 B2022	58300	F	8	SS	Agree	2	2	2	4	2	1	4	2	2	5	3	1	2	4	1	2	5	1	2	2	5	1	3	2
20140123 B2023	61416	M	10	--	Agree	2	1	4	4	2	2	4	2	3	5	2	1	2	2	4	3	5	1	4	2	4	2	4	3
20140123 B2024	61425	M	10	--	#NULL!	3	#NULL!	#NULL!	#NULL!	3	#NULL!	-	2	3	-	-	-	1	-	1	-	-	2	2	1	2	-	-	-
20140123 B2025	61355	M	10	SS	Agree	3	3	4	3	2	2	2	2	2	4	4	3	3	2	2	2	4	2	2	2	4	2	3	2
20140123 B2026	61373	M	10	SS	Strongly agree	2	3	4	3	2	2	5	2	2	3	3	1	3	1	2	3	5	2	3	2	5	1	4	2
20140123 B2027	61319	F	10	--	Strongly agree	2	2	5	5	2	1	3	2	1	5	4	3	2	3	2	2	4	2	3	3	4	1	3	2
20140123 B2028	61434	M	10	--	Strongly agree	3	3	4	1	4	1	3	2	3	4	2	3	4	3	2	2	5	2	1	1	4	2	2	4
20140123 B2043	61276	F	10	--	Strongly agree	4	3	2	3	2	1	2	2	2	4	3	2	2	2	3	2	4	2	1	2	2	2	2	1
20140123 B2044	61300	F	10	SS	Agree	3	2	4	4	2	2	3	3	2	4	3	4	3	2	2	3	4	2	2	1	2	2	3	2
20140123 B2045	61285	F	10	SS	Strongly agree	2	3	3	3	1	1	2	2	1	2	3	3	2	2	2	3	3	2	2	3	1	1	2	2
20140123 B2046	61267	F	10	SS	Agree	2	2	4	4	2	2	2	2	2	4	2	2	2	2	2	2	4	2	2	2	4	2	2	1
20140123 B2047	61249	F	10	SS	Strongly agree	3	1	5	2	3	5	2	3	2	4	2	2	1	2	3	3	5	2	2	1	2	1	3	3
20140123 B2048	61258	F	10	SS	Agree	3	2	2	3	2	3	3	2	3	4	2	2	1	2	2	3	3	2	4	3	2	2	3	2
20140123 B2049	61647	F	10	SS	Strongly agree	1	1	4	5	3	1	2	3	3	5	4	3	3	4	2	3	5	2	4	3	4	2	4	3
20140123 B2050	62686	M	10	SS	Strongly agree	2	1	3	3	1	2	3	3	3	3	2	2	2	3	2	2	5	2	1	2	3	2	2	1
20140123 B2051	62570	F	10	SS	Agree	3	1	4	5	1	3	3	2	2	5	2	2	1	3	2	3	2	2	2	1	3	1	4	1
20140123 B2052	62729	-	13	--	Agree	3	2	4	4	1	1	4	2	4	4	4	3	3	4	2	2	4	2	2	2	5	1	3	2
20140123 B2053	62598	F	10	SS	Agree	2	2	3	1	3	3	3	2	3	3	2	3	1	1	3	2	2	2	1	2	3	2	2	1
20140123 B2054	62701	F	10	SS	Agree	3	2	4	#NULL!	3	2	4	2	3	4	-	2	2	3	2	2	4	2	4	2	4	2	4	2
20140123 B2055	62640	M	10	SS	Agree	2	2	2	2	2	2	2	2	3	4	2	2	2	3	3	3	3	2	2	2	3	2	3	3
20140123 B2056	62622	M	10	SS	Strongly agree	1	1	5	4	1	1	1	3	3	4	3	2	2	1	1	1	5	1	1	1	3	3	3	1
20140123 B2029	62604	M	10	SS	Strongly agree	2	2	5	3	1	1	4	2	4	4	4	1	3	4	2	3	4	2	2	3	5	1	3	1
20140123 B2030	62677	F	10	SS	Agree	2	2	4	4	2	2	3	2	3	4	3	2	2	3	2	3	4	2	2	2	4	2	3	2
20140123 B2031	62668	F	10	SS	Agree	2	3	1	4	2	2	3	3	3	5	5	4	3	3	2	2	4	3	2	3	4	2	3	1
20140123 B2032	62659	-	10	SS	Strongly agree	2	1	4	3	2	2	1	1	2	5	1	1	1	2	1	2	4	1	1	2	4	3	2	2
20140123 B2033	61610	F	10	SS	Agree	1	2	3	5	1	1	2	2	2	5	4	2	2	2	1	1	5	2	4	1	4	1	3	3
20140123 B2034	61638	F	10	SS	Agree	1	2	4	3	2	2	2	2	3	4	4	2	2	3	2	3	5	2	3	3	4	2	2	2
20140123 B2035	62695	F	10	SS	Agree	2	3	4	4	2	2	3	2	3	4	4	2	3	3	3	2	4	2	2	2	5	2	3	2
20140123 B2036	61568	-	10	SS	Agree	3	3	4	3	4	2	3	3	4	5	4	3	3	4	3	3	3	2	3	2	5	2	4	2
20140123 B2037	62552	M	10	--	Strongly agree	2	2	5	3	2	1	3	2	3	4	3	2	2	3	3	-	4	2	2	1	4	2	4	2
20140123 B2038	62589	F	10	SS	Agree	3	2	2	4	2	2	3	2	2	5	3	3	-	2	2	2	4	2	3	2	3	2	4	2
20140123 B2039	62561	M	10	SS	Strongly agree	1	2	1	3	2	1	1	1	3	5	3	2	3	3	4	1	4	2	2	1	5	3	4	1
20140123 B2040	57121	-	10	--	Agree	3	3	2	4	2	1	2	1	3	4	2	4	2	3	2	1	4	2	3	1	2	2	3	2
20140123 B2041	61382	M	10	SS	Agree	3	5	2	3	3	2	4	3	4	4	4	2	2	3	2	3	3	3	3	2	3	2	3	2
20140123 B2042	61294	F	10	SS	Strongly agree	3	1	2	4	2	2	4	2	2	5	1	3	1	2	2	2	3	2	2	1	4	1	2	2
20140123 B1986	41265	F	12	SS	Strongly agree	2	2	3	4	3	1	3	2	2	4	3	2	3	2	2	3	4	1	3	2	4	2	4	2
20140123 B1987	41283	F	12	--	Strongly agree	2	2	3	3	2	3	3	2	3	4	4	2	2	2	2	3	4	2	3	3	3	3	2	2
20140123 B1988	41274	F	12	SS	Strongly agree	2	1	5	4	2	1	2	3	3	5	2	4	4	3	3	2	4	2	3	3	3	1	2	2
20140123 B1989	40572	F	12	SS	Agree	1	1	4	4	3	2	2	2	2	4	2	2	2	3	2	2	4	2	4	2	4	2	2	2
20140123 B1990	40581	F	12	--	Agree	3	2	5	4	2	2	3	3	1	4	3	3	3	4	2	1	4	1	3	2	4	3	3	1
20140123 B1991	43447	F	9	SS	Strongly agree	3	2	3	4	1	3	1	2	3	4	3	1	2	2	3	2	5	2	3	3	5	1	5	2
20140123 B1992	43438	M	8	SS	Strongly agree	1	3	3	4	2	2	-	&	2	5	2	1	2	2	2	2	5	3	2	2	2	1	4	3
20140123 B1993	43429	F	8	SS	Agree	2	2	4	4	2	2	4	2	3	4	3	3	3	3	2	3	4	2	3	3	3	2	3	2
20140123 B1994	43410	F	8	SS	Strongly agree	1	2	5	4	2	1	3	2	2	5	2	2	3	3	1	2	5	2	2	2	4	2	2	1
20140123 B1995	43368	F	7	SS	Strongly agree	1	3	4	3	1	1	3	1	4	5	5	2	1	1	2	4	4	1	1	2	5	1	3	1
20140123 B1996	43395	F	7	SS	Strongly agree	3	2	4	4	1	1	3	2	4	5	3	3	1	2	3	4	4	3	2	2	3	2	3	1
20140123 B1997	43377	M	7	--	Neither agree nor disagree or unsure	3	1	2	5	5	1	2	2	2	-	3	1	1	2	1	3	1	1	3	2	5	1	4	1
20140123 B1998	43401	M	7	SS	Strongly agree	2	1	3	2	3	2	2	2	4	5	2	2	1	-	2	2	5	2	1	4	5	1	3	2
20140123 B1999	43331	F	9	SS	Strongly agree	2	1	3	5	1	1	3	2	2	4	3	2	2	4	1	4	4	2	4	4	3	2	4	1
20140123 B2057	62710	-	10	--	Strongly agree	4	3	2	3	4	2	3	3	3	4	3	3	3	3	2	2	3	3	3	2	2	2	2	-
20140123 B2058	62613	M	10	SS	Strongly agree	#NULL!	2	3	4	3	2	2	2	4	4	4	2	2	3	2	3	4	2	3	2	4	2	3	3
20140123 B2059	67928	F	13	SS	Strongly agree	1	2	4	3	2	1	3	2	3	5	3	2	3	3	2	2	5	2	3	2	5	2	1	2
20140123 B2060	59613	M	9	SS	Strongly agree	2	3	3	3	2	1	2	3	2	5	1	1	2	2	2	2	5	2	2	1	3	1	2	2
20140123 B2061	59631	F	9	SS	Agree	2	1	2	5	1	2	4	2	2	5	2	1	2	4	1	2	5	1	3	2	5	1	2	1
20140123 B2062	59729	M	9	SS	Agree	2	2	3	4	2	2	2	2	3	4	2	2	2	2	3	2	-	2	2	3	2	1	2	1
20140123 B2063	59622	M	9	SS	Agree	3	2	4	2	2	2	3	3	3	5	3	4	3	3	2	2	3	2	3	2	4	1	3	2
20140123 B2064	59738	M	9	SS	Strongly agree	2	1	#NULL!	4	2	2	3	2	3	4	2	2	2	3	2	2	4	2	2	3	4	1	3	2
20140123 B2065	59686	M	9	SS	Agree	1	1	5	5	2	2	3	2	&	5	4	2	1	4	2	2	5	2	1	1	4	1	3	2
20140123 B2066	59695	F	9	SS	Agree	2	3	1	3	2	1	3	2	3	5	2	1	1	4	2	2	5	2	3	2	4	1	2	2
20140123 B2067	59507	F	9	SS	Agree	3	3	3	2	3	2	4	3	4	5	3	2	2	3	3	2	3	2	3	2	4	2	3	2
20140123 B2068	59589	F	9	SS	Neither agree nor disagree or unsure	3	3	4	3	3	3	3	3	3	3	3	3	3	2	2	3	4	3	3	3	3	1	3	4
20140123 B2069	59552	F	9	SS	Strongly agree	2	1	3	5	1	1	4	2	2	4	2	-	1	3	2	1	5	2	2	2	5	1	3	1
20140123 B2070	58461	M	8	--	Neither agree nor disagree or unsure	3	3	3	3	2	3	3	3	3	3	3	2	2	3	3	3	3	3	3	3	3	3	3	2
20140123 B1635	60626	-	10	SS	Strongly agree	2	2	2	4	1	1	4	2	2	5	4	2	3	4	3	2	4	2	2	2	5	1	4	2
20140123 B1636	60945	M	10	SS	Agree	4	1	2	5	4	1	3	1	2	1	3	3	2	3	3	2	4	4	1	2	2	4	5	1
20140123 B1637	60699	M	10	SS	Strongly agree	2	2	5	3	2	1	4	1	2	5	4	2	4	4	1	3	5	1	2	1	5	1	2	1
20140123 B1638	60723	F	10	--	Agree	3	3	3	3	2	3	3	2	3	4	2	2	2	2	2	3	4	2	3	2	3	2	3	2
20140123 B1639	61799	F	10	SS	Strongly agree	2	2	5	4	1	2	4	2	4	5	3	3	4	3	2	3	5	1	3	1	5	1	2	3
20140123 B1640	43386	F	8	SS	Strongly agree	1	1	5	5	1	1	5	1	2	5	2	1	2	1	1	1	5	2	5	1	5	1	4	1
20140123 B1641	49676	F	8	SS	Strongly agree	2	1	4	5	1	2	2	3	3	5	3	3	2	3	3	2	4	2	3	2	2	1	3	-
20140123 B1642	49685	F	9	SS	Strongly agree	2	2	4	4	2	2	3	3	4	5	3	3	3	4	3	2	3	2	3	3	3	1	2	2
20140123 B1643	45434	M	7	SS	Strongly agree	2	1	3	5	1	1	1	3	3	3	2	1	1	3	3	2	3	1	1	1	3	1	1	1
20140123 B1644	45416	M	7	SS	Strongly agree	2	1	3	5	2	2	4	2	2	5	3	3	2	4	2	2	4	2	2	1	3	1	2	1
20140123 B1645	49630	F	8	--	Agree	2	2	4	1	2	2	4	2	2	4	2	3	2	3	2	2	5	2	4	3	4	1	2	2
20140123 B1646	49658	M	9	--	Neither agree nor disagree or unsure	2	2	3	3	2	3	2	3	2	5	3	3	3	3	2	2	4	3	2	1	5	1	2	1
20140123 B1647	45498	F	10	SS	Strongly agree	2	2	4	5	1	1	2	3	2	4	3	2	2	4	2	2	4	2	3	1	4	1	4	2
20140123 B1648	45504	F	10	SS	Agree	1	2	4	4	1	1	1	2	2	5	4	1	4	3	4	2	5	1	2	2	5	1	3	1
20140123 B2085	58443	F	8	SS	Strongly agree	1	1	3	3	1	1	2	3	4	5	3	2	1	3	2	3	5	-	2	2	1	1	4	2
20140123 B2086	58337	F	8	--	Agree	2	3	3	4	2	2	3	2	3	5	3	3	3	3	3	3	4	3	3	3	4	2	2	2
20140123 B2087	58531	M	8	SS	Strongly agree	3	2	3	4	2	1	3	2	2	5	4	3	1	2	2	2	4	2	3	1	4	1	1	2
20140123 B2088	68152	F	12	SS	Strongly agree	1	2	3	5	2	2	2	1	2	4	2	1	1	2	2	2	5	1	2	1	5	1	2	2
20140123 B2089	58364	M	8	SS	Agree	2	2	5	4	2	2	4	2	3	4	3	2	3	3	2	3	4	2	3	2	5	1	-	2
20140123 B2090	61407	M	10	SS	Agree	2	3	3	3	2	2	2	3	2	4	3	3	3	3	3	3	4	3	3	2	3	2	3	3
20140123 B2091	61391	M	10	SS	Strongly agree	3	2	3	3	3	2	1	3	4	4	2	2	2	2	2	2	3	3	4	2	4	3	4	2
20140123 B2092	61328	-	10	SS	Strongly agree	2	1	2	4	3	1	2	1	1	5	4	4	4	2	1	1	4	2	3	1	4	2	2	2
20140123 B2093	61337	F	10	--	Strongly agree	2	2	4	2	2	1	2	1	3	4	1	1	1	4	2	2	3	1	3	2	4	2	3	2
20140123 B2094	61452	M	10	SS	Strongly agree	2	2	2	3	2	1	2	2	2	5	4	2	1	4	2	2	4	1	3	1	5	2	2	2
20140123 B2095	64628	F	9	SS	Strongly agree	1	1	2	5	1	1	4	4	3	4	2	2	1	2	2	2	5	2	3	1	4	1	1	1
20140123 B2096	59561	F	9	SS	#NULL!	2	2	3	5	2	2	3	2	1	3	2	2	1	1	3	2	4	2	1	2	3	3	2	2
20140123 B2097	59491	F	9	SS	Agree	2	2	4	4	2	1	4	2	2	4	3	2	2	4	2	3	4	2	3	2	4	1	2	2
20140123 B2098	59482	F	9	SS	Strongly agree	4	2	5	3	2	2	1	&	4	5	2	2	1	2	1	1	3	4	2	3	2	1	4	2
20140123 B2113	65065	F	10	SS	Strongly agree	1	1	5	5	1	2	1	2	3	5	1	1	1	1	1	2	5	1	3	3	4	1	3	1
20140123 B2114	65074	F	10	SS	Agree	3	#NULL!	4	3	4	2	1	2	3	3	3	2	2	3	2	3	3	3	3	2	5	2	3	2
20140123 B2115	65153	M	10	SS	Agree	2	1	5	4	1	2	5	2	5	5	4	2	3	2	3	3	5	2	1	4	4	1	3	2
20140123 B2116	68198	-	12	SS	Agree	2	2	2	4	2	2	2	2	2	4	2	2	2	2	2	2	5	2	2	2	4	2	3	2
20140123 B2117	67894	M	12	--	Agree	2	2	4	4	2	2	2	2	3	5	3	3	2	3	3	2	4	2	2	3	5	2	2	1
20140123 B2118	68161	M	12	--	Strongly agree	1	1	4	5	1	1	1	1	3	5	3	2	3	3	1	1	5	1	1	1	5	1	2	1
20140123 B2119	68170	F	12	--	Agree	2	1	4	4	2	2	3	2	3	5	3	2	2	4	2	2	5	2	3	2	3	2	2	2
20140123 B2120	67919	-	12	SS	Neither agree nor disagree or unsure	2	2	3	4	2	2	4	2	2	4	2	4	2	4	2	3	4	2	1	2	4	2	2	2
20140123 B2121	67937	F	12	SS	Neither agree nor disagree or unsure	2	2	3	4	2	2	3	3	3	4	2	2	3	3	2	3	4	2	2	3	4	2	3	2
20140123 B2122	67955	F	12	SS	Agree	2	2	5	4	2	2	4	2	2	4	2	3	4	2	3	2	4	2	2	1	4	1	5	2
20140123 B2123	67964	-	12	SS	Agree	3	2	3	2	2	1	1	2	2	5	3	1	1	1	1	1	4	2	3	1	3	1	1	1
20140123 B2124	67900	F	13	SS	Agree	2	1	5	5	4	2	2	2	2	5	3	2	3	4	2	2	5	2	4	2	4	3	2	2
20140123 B2125	64752	-	9	--	Agree	3	3	2	3	2	2	3	2	3	4	3	2	1	2	2	3	4	2	3	2	3	2	3	2
20140123 B2126	64761	-	9	--	Agree	3	2	4	3	3	2	3	1	3	4	2	2	2	3	2	3	4	1	3	2	4	2	3	2
20140123 B0678	31149	M	12	IS	Strongly agree	1	2	4	5	2	2	2	2	4	3	3	3	2	4	2	3	5	2	4	2	4	2	2	4
20140123 B0679	32461	F	12	IS	Agree	1	1	4	3	4	2	2	2	2	5	2	3	2	3	2	1	5	3	3	3	2	3	3	3
20140123 B0680	31176	M	12	IS	Strongly agree	2	1	3	4	2	1	2	2	3	4	1	2	1	2	2	3	5	2	3	2	4	2	3	3
20140123 B0681	31185	M	12	IS	Strongly agree	1	1	5	5	2	1	2	1	2	5	5	1	2	4	3	2	5	1	5	4	5	1	1	5
20140123 B0682	32452	F	12	IS	Agree	2	1	5	5	2	2	2	2	2	5	4	2	4	2	2	2	5	1	2	2	5	1	3	1
20140123 B0683	31130	M	12	IS	Strongly agree	1	1	4	4	2	2	2	2	2	5	4	2	4	2	2	3	5	1	2	1	5	2	3	1
20140123 B0684	31158	M	12	IS	Agree	1	1	4	4	2	1	2	2	2	5	4	4	2	2	2	3	5	2	4	4	4	2	4	2
20140123 B0685	32629	F	8	IS	Strongly agree	1	1	3	4	2	1	2	2	2	4	1	1	2	4	2	1	5	3	3	2	3	1	1	1
20140123 B0686	32610	F	8	IS	Strongly agree	4	1	2	4	2	1	3	2	3	5	3	3	2	3	2	4	4	2	4	3	4	2	3	2
20140123 B0687	32601	M	8	IS	Agree	2	1	4	5	2	2	4	1	1	5	3	1	3	1	2	3	5	2	1	2	2	1	3	2
20140123 B0688	32586	F	8	IS	Agree	2	3	4	4	2	1	3	1	2	4	4	2	3	2	1	3	5	1	2	2	5	1	3	1
20140123 B0689	32595	M	8	--	Strongly agree	1	2	4	3	5	2	5	2	4	5	2	1	1	4	2	3	5	1	4	1	5	4	4	5
20140123 B0690	32577	M	8	IS	Agree	1	2	4	4	2	1	1	1	3	4	3	1	1	4	1	3	5	1	2	1	5	4	3	2
20140123 B0691	20659	F	9	SS	Agree	3	3	1	3	1	1	3	2	3	5	3	2	2	3	4	2	3	1	3	2	4	2	3	2
20140123 B2141	67104	M	13	SS	Agree	2	3	4	4	2	2	3	2	3	4	4	3	3	3	3	3	5	2	4	3	4	2	2	2
20140123 B2142	67113	M	13	SS	Strongly agree	1	3	4	4	2	2	3	2	3	4	2	3	3	3	2	3	4	2	3	2	5	2	3	4
20140123 B2143	67122	-	13	SS	Strongly agree	1	1	5	5	2	1	3	1	2	5	4	3	2	3	2	5	5	1	1	1	5	2	1	2
20140123 B2144	67131	M	12	SS	Strongly agree	2	3	4	3	2	1	4	2	4	5	4	2	2	4	2	3	5	2	2	1	5	1	2	2
20140123 B2145	65083	M	10	--	Agree	3	3	3	4	3	2	3	2	2	4	2	2	2	2	1	2	4	2	2	2	4	2	2	2
20140123 B2146	65135	-	10	--	Strongly agree	2	2	2	2	1	2	3	2	2	5	1	2	2	5	2	2	4	2	2	2	3	1	4	2
20140123 B2147	64619	M	9	--	Agree	3	3	3	3	3	2	3	2	3	4	2	2	3	3	2	2	5	2	2	2	4	2	3	3
20140123 B2148	64594	-	9	SS	Agree	2	2	3	4	2	2	2	2	2	-	4	3	-	3	3	2	4	2	3	2	-	1	2	2
20140123 B2149	64655	M	9	SS	Strongly agree	1	1	4	5	1	1	1	1	2	5	1	1	1	2	1	1	5	1	5	1	5	1	&	1
20140123 B2150	64682	M	9	--	Agree	3	#NULL!	3	4	2	2	&	2	3	4	3	-	3	-	2	-	-	3	3	3	4	-	4	3
20140123 B2151	64707	-	--	--	#NULL!	#NULL!	#NULL!	#NULL!	#NULL!	#NULL!	#NULL!	-	-	-	-	-	-	-	-	-	-	-	-	-	-	-	-	-	-
20140123 B2152	64664	M	9	--	Agree	4	2	4	3	2	2	3	2	-	4	4	2	3	4	2	3	4	3	2	2	5	2	2	2
20140123 B2153	64716	F	9	SS	Neither agree nor disagree or unsure	3	3	2	3	3	3	3	3	3	5	3	2	3	3	2	3	3	2	3	2	4	2	3	3
20140123 B2154	64725	F	9	--	Strongly agree	3	3	4	3	2	1	4	3	2	5	2	1	2	2	3	2	4	2	-	1	3	1	3	2
20140123 B2071	58373	F	8	--	Strongly agree	3	2	3	5	1	1	3	1	3	5	2	1	2	3	2	1	5	1	1	2	4	1	1	1
20140123 B2072	58522	M	8	SS	Agree	1	1	4	4	2	2	2	3	5	5	4	4	2	5	2	4	5	2	4	2	5	2	5	2
20140123 B2073	58355	F	8	SS	Strongly agree	2	1	5	5	1	2	3	2	3	5	2	2	2	2	2	&	4	2	1	3	2	1	4	1
20140123 B2074	58258	M	8	SS	Strongly agree	1	1	3	5	1	1	4	1	3	5	3	1	1	1	1	3	5	2	3	2	5	1	3	1
20140123 B2075	58285	M	8	SS	Agree	2	2	4	3	3	2	2	2	3	4	3	3	3	2	2	3	5	2	3	3	4	4	2	3
20140123 B2076	58328	F	8	SS	Strongly agree	2	1	3	4	1	1	3	2	3	4	3	2	2	3	1	1	5	1	&	2	4	2	2	1
20140123 B2077	58249	M	8	SS	Strongly agree	1	1	3	5	3	1	3	3	2	5	2	1	4	3	3	2	5	2	4	3	5	2	2	2
20140123 B2078	58513	M	8	SS	Neither agree nor disagree or unsure	3	2	3	5	3	2	3	3	3	5	3	2	3	4	2	3	5	2	1	2	5	1	4	2
20140123 B2079	58319	F	10	--	Agree	2	2	1	4	2	1	2	3	2	5	2	2	2	3	3	3	5	2	3	1	2	2	3	2
20140123 B2080	58267	M	8	SS	Strongly agree	2	1	5	2	1	1	4	2	1	5	1	1	1	3	2	2	5	2	1	1	5	1	2	1
20140123 B2081	58294	M	8	SS	Agree	2	3	3	2	1	2	2	2	3	5	3	2	2	2	2	3	5	2	2	2	2	2	2	2
20140123 B2082	58346	F	8	SS	Agree	2	3	4	4	1	1	2	2	2	5	2	2	2	2	2	2	5	3	2	2	4	1	2	2
20140123 B2083	58425	M	8	SS	Strongly agree	1	3	3	4	4	2	2	3	3	3	3	1	2	3	3	3	4	3	3	3	2	3	1	2
20140123 B2084	58434	F	8	SS	Neither agree nor disagree or unsure	3	3	3	3	4	3	1	3	&	3	3	3	1	2	3	5	3	3	3	3	3	3	3	4
20140123 B0298	15893	F	13	--	Agree	3	2	4	4	2	2	4	3	3	5	2	1	3	3	2	2	4	2	4	2	4	2	2	2
20140123 B0299	15839	-	12	--	Agree	3	3	3	3	2	3	3	1	3	4	3	2	3	3	1	3	3	2	3	3	1	1	3	3
20140123 B0300	15866	F	12	--	Strongly agree	1	2	2	2	3	4	3	2	2	5	2	1	2	3	1	2	1	1	3	1	3	1	1	1
20140123 B0301	15857	F	12	--	Agree	4	2	3	2	2	2	4	4	4	4	3	2	2	3	2	2	4	3	3	2	4	2	4	4
20140123 B0302	15820	-	12	--	Strongly agree	5	1	1	5	5	1	1	1	3	1	1	2	1	1	3	1	1	1	1	5	5	5	4	1
20140123 B0303	15909	-	12	--	Strongly agree	3	2	4	4	2	1	3	3	3	4	3	3	2	3	2	2	4	3	2	3	2	1	1	2
20140123 B0304	15802	-	12	--	Agree	3	2	3	3	2	2	3	2	3	4	3	3	3	3	2	2	4	2	3	2	3	2	2	2
20140123 B0305	15778	F	12	--	Agree	1	2	2	5	2	2	4	2	2	5	4	2	2	3	1	2	5	2	2	2	3	4	3	1
20140123 B0306	15787	M	12	SS	Agree	3	3	2	2	3	3	3	2	2	2	2	2	2	3	2	2	2	1	2	2	3	2	2	2
20140123 B0307	15918	M	12	SS	Strongly agree	3	2	2	3	2	1	2	2	3	5	1	2	2	1	2	3	3	2	2	1	3	1	1	1
20140123 B0308	15848	M	13	--	Strongly agree	3	3	#NULL!	3	2	1	2	2	3	4	3	3	2	2	2	2	4	1	2	2	2	1	2	3
20140123 B0309	12186	M	13	SS	Strongly agree	3	1	5	3	2	1	3	1	1	5	2	2	1	2	1	3	3	1	5	3	5	2	3	1
20140123 B0310	12177	-	13	SS	Strongly agree	1	3	4	3	2	1	3	2	3	5	2	2	3	3	2	4	4	2	5	1	5	3	3	2
20140123 B0311	12210	M	13	SS	Strongly agree	1	1	3	4	2	1	2	2	1	5	3	2	2	3	2	2	4	2	4	1	4	2	3	2
20140123 B2099	59446	F	9	SS	Strongly agree	2	2	3	4	1	1	2	1	3	4	1	2	1	2	2	1	5	2	1	2	3	1	2	2
20140123 B2100	59455	F	9	SS	Agree	1	3	5	4	1	2	3	2	3	4	3	2	3	3	3	2	4	2	4	2	4	2	2	2
20140123 B2101	66934	M	12	SS	Strongly agree	2	3	2	4	2	2	2	2	4	5	4	1	2	4	2	2	5	2	3	4	5	3	3	4
20140123 B2102	66943	M	12	SS	Agree	1	2	4	4	2	1	4	2	4	2	4	2	2	4	2	2	5	1	3	2	4	2	3	2
20140123 B2103	66925	F	12	SS	Strongly agree	3	2	4	4	2	2	2	2	3	4	3	3	5	4	1	3	2	2	2	1	5	2	2	2
20140123 B2104	66970	F	12	SS	Strongly agree	1	2	3	4	2	1	2	2	2	4	2	2	2	3	2	2	4	1	2	2	4	1	2	2
20140123 B2105	66961	F	12	SS	Strongly agree	2	2	3	4	2	1	3	2	2	4	3	1	2	3	-	3	4	2	2	1	4	1	1	2
20140123 B2106	66989	M	13	SS	Agree	1	2	5	4	2	3	2	3	3	5	3	3	2	2	2	3	5	2	5	3	4	4	2	3
20140123 B2107	65038	M	10	SS	Agree	2	2	4	4	2	2	2	3	3	5	3	2	2	3	2	3	4	2	2	2	4	2	3	2
20140123 B2108	65047	M	10	SS	Strongly agree	1	1	5	1	1	1	2	1	2	5	2	2	2	2	1	2	5	3	5	1	5	1	2	1
20140123 B2109	65162	M	10	SS	Neither agree nor disagree or unsure	2	2	2	2	2	4	4	2	2	5	2	4	2	4	2	4	4	2	2	3	4	1	4	4
20140123 B2110	65144	F	10	--	Agree	2	1	2	5	2	2	3	3	2	5	3	3	2	3	2	2	5	2	2	2	2	1	4	2
20140123 B2111	65171	M	10	SS	Agree	2	3	4	2	2	2	3	2	4	5	4	2	3	4	2	4	4	2	2	2	4	2	4	2
20140123 B2112	65056	M	10	SS	Strongly agree	2	1	5	5	3	2	2	1	3	5	4	4	3	4	2	2	5	1	2	2	5	1	2	2
20140123 B2127	64734	M	9	SS	Agree	2	1	4	4	2	1	3	2	2	4	2	2	2	3	3	2	4	2	4	2	4	3	2	2
20140123 B2128	64770	-	9	--	Agree	2	3	5	5	2	2	2	2	2	5	3	2	2	1	2	2	5	2	2	3	3	2	4	3
20140123 B2129	64804	F	9	SS	Agree	1	2	4	3	2	2	3	3	4	4	3	3	2	3	2	2	4	3	4	2	4	2	3	3
20140123 B2130	67274	M	12	SS	Strongly agree	2	1	4	4	2	1	2	2	3	4	3	2	2	3	2	3	5	1	1	1	4	2	2	2
20140123 B2131	67007	M	12	SS	Strongly agree	1	1	5	5	1	1	5	1	1	5	1	1	1	1	1	1	5	1	1	1	5	1	1	1
20140123 B2132	66998	M	12	SS	Strongly agree	2	2	4	3	2	1	3	2	3	4	3	3	2	3	2	2	4	2	3	2	5	2	3	2
20140123 B2133	67025	F	13	--	Agree	2	1	5	4	1	2	2	2	3	5	3	3	1	2	2	2	4	2	2	1	2	2	3	2
20140123 B2134	67016	M	13	SS	Agree	3	2	3	3	3	2	2	2	4	4	4	2	3	3	2	3	5	2	5	2	5	2	4	2
20140123 B2135	67034	F	13	SS	Agree	2	1	3	5	1	2	2	2	2	4	3	2	2	2	2	2	5	2	2	2	2	1	2	2
20140123 B2136	67052	F	12	SS	Agree	2	3	5	3	2	2	2	2	3	3	3	1	2	4	3	3	5	2	4	2	4	2	3	3
20140123 B2137	67061	F	12	SS	Agree	2	2	4	5	2	2	3	2	3	4	2	3	3	3	2	3	5	1	3	2	4	2	2	2
20140123 B2138	67070	F	12	SS	Agree	2	2	4	2	2	2	2	2	3	5	2	2	2	2	1	2	4	2	3	3	4	2	2	2
20140123 B2139	67089	-	12	--	Strongly agree	3	3	4	3	1	1	2	1	2	5	3	1	2	3	2	3	5	2	5	1	5	2	2	3
20140123 B2140	67098	M	12	SS	Strongly agree	1	1	4	5	2	1	3	2	2	5	3	2	3	4	2	1	5	1	4	1	5	1	2	1
20140123 B1606	47050	M	12	SS	Agree	2	3	5	4	3	2	4	2	3	4	2	3	2	2	2	2	5	2	3	2	4	2	2	3
20140123 B1607	47069	M	12	SS	Neither agree nor disagree or unsure	2	3	5	3	2	2	2	2	2	4	4	3	2	2	2	4	5	2	3	2	5	2	4	4
20140123 B1608	47096	M	12	--	Strongly agree	2	2	5	4	2	1	2	2	2	5	1	2	2	4	2	3	4	2	4	1	5	2	3	2
20140123 B1609	47139	F	12	SS	Strongly agree	3	3	2	3	3	3	4	2	3	3	2	2	1	4	2	3	2	2	4	2	5	2	3	2
20140123 B1610	47148	F	12	SS	Strongly agree	2	2	4	4	2	2	2	2	2	4	3	2	2	4	2	2	4	2	2	2	4	2	3	3
20140123 B1612	59844	F	9	SS	Neither agree nor disagree or unsure	3	3	3	3	3	4	3	3	3	3	3	3	3	3	3	3	3	3	3	3	3	2	3	3
20140123 B1613	59765	F	9	SS	Strongly agree	2	2	4	4	2	2	3	4	2	4	3	2	3	4	2	4	4	2	1	2	4	1	2	1
20140123 B1614	59862	M	9	SS	Strongly agree	3	3	4	3	2	2	4	2	4	5	3	2	3	3	2	2	4	2	3	2	2	1	2	2
20140123 B1615	59783	F	9	SS	Strongly agree	2	3	4	3	2	2	2	2	3	4	2	2	2	2	3	3	4	2	3	3	4	2	2	2
20140123 B1616	59774	F	9	SS	Agree	2	2	1	3	2	2	3	3	3	4	3	2	3	3	3	2	3	3	2	2	3	3	3	3
20140123 B1617	59853	M	9	SS	Strongly agree	1	#NULL!	2	4	1	2	4	3	4	4	5	2	2	5	3	2	5	3	2	1	2	1	4	1
20140123 B1618	59914	F	9	SS	Neither agree nor disagree or unsure	3	2	3	3	4	3	3	3	3	3	3	2	4	3	3	3	4	3	3	3	3	3	4	3
20140123 B1619	43322	M	9	--	Strongly agree	1	1	2	4	2	1	2	2	2	4	2	2	2	1	2	1	5	2	1	1	2	3	2	1
20140123 B1620	61665	M	10	--	Agree	2	2	2	2	2	2	2	2	2	2	2	2	2	2	2	2	2	2	2	2	2	2	2	2
20140123 B1255	60495	F	9	SS	Agree	3	3	2	3	2	2	3	2	4	4	3	2	2	3	1	2	4	2	2	2	4	2	4	2
20140123 B1256	60547	F	9	SS	Agree	2	2	3	4	1	2	3	2	3	4	3	3	3	3	2	2	4	2	3	2	4	1	3	2
20140123 B1257	55480	F	7	SS	#NULL!	1	2	1	#NULL!	2	2	2	2	1	1	1	1	1	1	2	2	2	1	2	&	1	&	&	2
20140123 B1258	55259	F	7	SS	Strongly agree	3	1	1	4	2	2	2	1	3	5	2	1	1	1	1	2	5	2	3	2	2	1	3	1
20140123 B1259	55374	M	7	SS	Strongly agree	3	2	4	2	1	1	4	1	2	5	4	1	2	3	-	4	5	5	5	2	3	1	2	1
20140123 B1260	55444	M	7	SS	#NULL!	3	2	4	4	1	1	2	1	2	4	2	2	2	4	2	3	5	2	4	2	3	3	1	2
20140123 B1261	55347	M	7	SS	Agree	2	2	5	5	#NULL!	1	3	1	2	5	4	3	4	4	1	2	5	3	2	1	5	1	&	1
20140123 B1262	55338	M	7	--	Strongly agree	2	1	3	4	1	1	4	2	1	5	2	1	1	2	2	1	5	3	-	1	3	1	2	1
20140123 B1263	55505	F	7	SS	Strongly agree	3	4	2	2	2	1	2	3	3	4	1	1	1	3	1	3	5	2	5	1	3	3	3	4
20140123 B1264	55295	M	7	SS	Agree	1	2	4	5	2	3	4	1	3	5	3	1	2	1	1	3	5	3	3	2	2	&	3	1
20140123 B1265	55301	M	7	SS	#NULL!	#NULL!	#NULL!	#NULL!	#NULL!	#NULL!	#NULL!	-	-	-	-	-	3	2	3	-	-	-	-	-	-	-	1	-	-
20140123 B1266	55383	F	7	SS	Strongly disagree	5	5	1	2	5	3	2	5	1	1	3	2	5	5	5	3	5	1	5	5	4	5	1	1
20140123 B1267	55514	F	7	SS	Strongly agree	3	2	3	4	2	1	3	2	3	5	3	1	1	4	1	2	4	2	2	1	5	1	3	2
20140123 B1268	55426	F	7	SS	Agree	2	1	5	1	1	2	3	1	2	5	1	3	2	1	2	2	5	1	4	1	2	1	2	1
20140123 B2155	64743	M	9	SS	Agree	2	1	#NULL!	#NULL!	2	2	3	2	2	4	3	2	2	3	-	-	-	-	2	2	-	2	3	2
20140123 B2156	64691	M	9	SS	Strongly agree	1	1	5	5	2	2	2	2	-	5	3	2	2	4	4	2	5	3	2	-	5	1	2	1
20140123 B2157	64646	M	9	SS	Agree	3	3	3	3	2	2	3	2	2	4	2	2	2	3	2	2	4	2	2	2	2	2	3	2
20140123 B2158	64673	M	9	--	Agree	3	3	4	5	2	2	3	3	3	4	3	2	2	3	3	3	4	3	2	3	4	2	3	2
20140123 B2159	64600	M	9	SS	Strongly agree	1	1	4	4	1	1	4	1	3	5	2	1	1	3	2	1	5	1	2	1	4	1	1	1
20140123 B2160	64789	M	9	SS	Strongly agree	3	3	3	1	3	1	1	2	3	4	3	3	2	3	2	3	3	3	3	1	3	3	3	1
20140123 B2161	64798	F	9	SS	Neither agree nor disagree or unsure	2	3	3	3	3	2	3	2	3	4	3	3	2	3	3	3	3	2	3	3	4	2	3	2
20140123 B2162	64813	F	9	SS	Strongly agree	1	1	1	1	2	2	1	4	2	3	2	1	1	2	1	5	3	5	3	1	3	1	3	5
20140123 B2163	64637	-	9	SS	Strongly agree	2	1	4	2	2	1	-	2	2	5	2	2	1	2	3	1	5	3	3	2	1	2	1	1
20140123 B2165	13587	F	12	SS	Strongly agree	1	1	4	4	1	1	3	1	2	5	3	3	1	3	2	1	5	1	2	1	3	1	1	1
20140123 B2166	13596	M	12	SS	Strongly agree	1	1	4	5	1	1	2	2	2	5	2	4	4	4	1	3	5	1	2	1	5	1	2	1
20140123 B2167	13657	M	12	SS	Strongly agree	1	2	2	5	2	2	2	2	2	4	2	2	2	3	2	2	5	2	3	2	4	2	3	1
20140123 B2168	13666	-	12	SS	Agree	2	4	3	5	3	1	4	3	4	3	4	2	3	3	1	3	5	3	2	1	4	2	5	2
20140123 B2169	13718	M	12	SS	Strongly agree	2	3	3	3	2	1	1	2	3	5	4	3	4	2	1	3	4	2	4	1	4	1	3	1
20140123 B2170	13709	M	12	SS	Strongly agree	1	1	3	3	2	2	4	1	4	5	3	3	4	1	3	3	5	2	3	2	5	1	3	2
20140123 B2171	13569	M	12	SS	Strongly agree	2	2	3	5	2	1	2	2	3	4	2	1	2	2	2	1	5	2	1	1	3	1	2	1
20140123 B2172	13523	F	12	SS	Strongly agree	2	3	4	3	3	1	2	2	3	4	2	1	3	2	2	2	5	1	1	2	2	1	2	2
20140123 B2173	13541	M	12	SS	Strongly agree	2	1	5	5	3	1	3	1	3	5	5	1	2	5	1	3	5	1	1	1	5	4	2	2
20140123 B2174	13639	F	12	SS	Strongly agree	3	2	3	4	1	2	4	2	3	5	2	2	2	2	3	2	3	3	2	1	3	1	2	2
20140123 B2175	13693	-	12	SS	Strongly agree	2	2	4	4	2	1	2	1	1	5	3	4	3	3	2	1	5	2	3	1	4	4	1	2
20140123 B2176	13684	F	12	SS	Strongly agree	2	1	3	5	2	2	4	2	3	5	2	1	2	4	2	1	5	1	4	2	4	1	2	2
20140123 B2177	13620	F	12	SS	Agree	1	2	5	2	2	1	1	2	1	5	2	1	2	2	2	1	5	2	2	1	3	1	1	1
20140123 B2178	13611	M	12	SS	Strongly agree	2	2	5	4	2	1	5	1	5	4	4	2	2	4	2	3	4	2	2	1	4	1	4	3
20140123 B2179	13550	M	12	SS	Strongly agree	2	2	2	4	2	2	2	1	2	1	1	1	2	2	2	1	4	1	1	1	2	1	2	2
20140123 B2180	13578	F	12	SS	Strongly agree	2	2	3	3	2	1	2	2	2	5	1	2	2	2	2	2	5	2	3	2	4	1	3	2
20140123 B2181	15699	M	13	SS	Strongly agree	1	1	3	4	2	2	3	2	1	4	2	1	2	2	1	2	5	1	2	1	5	1	3	2
20140123 B2182	15662	F	13	--	Neither agree nor disagree or unsure	2	2	2	5	3	3	2	3	3	5	2	2	3	2	2	3	4	2	4	3	4	2	3	2
20140123 B2183	15556	M	13	--	Agree	2	4	3	2	4	2	2	2	3	3	2	2	4	4	2	2	4	2	2	2	4	3	3	4
20140123 B0692	20570	F	9	SS	Neither agree nor disagree or unsure	3	3	3	3	2	2	4	3	3	5	4	3	3	4	3	3	4	2	3	3	2	2	3	1
20140123 B0693	20710	F	9	SS	Agree	3	1	1	4	1	1	3	1	3	5	4	2	2	4	2	3	5	2	4	2	4	2	3	1
20140123 B0694	20686	F	9	SS	Strongly agree	3	2	3	4	1	2	3	3	4	4	3	2	2	2	2	2	4	2	5	2	4	4	2	1
20140123 B0695	20613	F	9	SS	Strongly agree	2	1	1	3	1	1	3	2	2	5	3	3	2	2	1	4	4	1	5	2	2	1	2	1
20140123 B0696	20631	F	9	SS	Strongly agree	3	1	1	4	1	2	3	1	2	5	4	2	2	3	2	3	5	1	2	2	5	1	1	1
20140123 B0697	20695	F	9	SS	Strongly agree	3	1	3	1	2	1	2	3	1	5	3	1	3	2	1	2	4	1	1	1	3	1	3	2
20140123 B0698	20677	M	9	--	Neither agree nor disagree or unsure	3	3	3	3	2	1	3	2	4	4	3	3	3	3	2	3	2	2	2	4	2	1	3	2
20140123 B0699	31954	M	12	IS	Strongly agree	1	2	4	3	2	2	4	1	2	5	2	2	4	3	2	2	4	2	2	1	4	2	4	2
20140123 B0700	32063	M	12	IS	Neither agree nor disagree or unsure	2	2	5	5	2	2	3	1	3	5	3	2	2	4	3	2	5	2	2	3	5	2	4	2
20140123 B0701	32054	M	12	IS	Strongly agree	2	2	3	4	2	2	4	2	2	4	2	2	2	3	2	2	5	2	5	2	3	2	4	2
20140123 B0702	31325	-	12	IS	Strongly agree	1	2	4	5	2	1	2	1	2	5	2	3	2	3	1	3	5	1	3	2	5	1	3	2
20140123 B0703	33057	F	12	IS	Agree	1	1	5	5	1	3	3	1	3	5	3	2	4	1	1	3	5	1	1	3	4	1	3	1
20140123 B0704	32993	M	13	IS	Strongly agree	2	1	4	3	1	1	1	2	5	5	1	1	1	1	1	2	5	1	1	3	5	1	4	1
20140123 B0705	32984	M	13	IS	Strongly agree	2	1	5	5	1	4	3	1	3	5	2	1	1	2	4	2	5	1	2	3	5	1	3	2
20140123 B2000	43252	F	10	SS	Disagree	3	2	2	4	2	1	4	2	1	4	4	2	3	2	2	4	4	2	4	2	5	2	4	2
20140123 B2001	43243	F	10	SS	Strongly agree	2	2	3	4	2	2	3	2	2	5	4	2	1	2	2	2	4	1	4	2	4	2	2	2
20140123 B2002	43261	F	10	SS	Strongly agree	3	1	4	4	3	1	3	2	2	4	4	1	2	2	1	2	5	2	2	3	2	2	4	-
20140123 B2003	43340	F	9	SS	Neither agree nor disagree or unsure	2	3	2	4	1	2	4	4	5	5	2	2	2	2	5	2	3	2	2	3	4	1	4	2
20140123 B2004	43225	M	10	SS	Agree	2	2	4	4	2	2	3	2	4	5	2	2	2	2	2	2	4	2	4	3	5	2	2	2
20140123 B2005	43234	M	10	SS	Strongly agree	2	2	4	4	2	1	4	2	2	5	3	2	3	3	2	2	5	2	2	1	5	2	2	1
20140123 B2006	49870	F	9	SS	Strongly agree	3	2	3	4	1	1	4	2	2	5	3	2	4	2	2	2	4	2	2	2	2	1	3	1
20140123 B2007	49913	F	8	SS	Neither agree nor disagree or unsure	3	3	3	3	2	2	4	2	4	5	4	2	1	2	1	2	4	3	1	4	3	1	3	2
20140123 B2008	49904	M	7	SS	Strongly agree	2	1	3	5	1	1	5	2	2	5	3	4	3	3	1	3	5	2	2	2	4	1	2	1
20140123 B2009	45878	F	7	SS	Strongly agree	4	2	3	5	1	1	4	1	4	5	2	2	2	2	2	2	4	2	2	1	4	1	2	2
20140123 B2010	45887	F	7	SS	Strongly agree	2	2	5	5	1	2	2	1	2	5	2	2	1	1	2	2	4	1	2	2	2	1	1	2
20140123 B2011	46224	F	10	SS	Agree	2	2	4	5	2	2	3	2	2	5	4	2	2	3	2	2	5	2	2	2	4	2	2	2
20140123 B2012	46233	F	10	SS	Agree	3	2	2	3	2	2	3	2	3	5	3	2	2	2	2	2	4	2	4	2	4	1	2	2
20140123 B2014	61443	M	10	SS	Strongly agree	1	1	4	5	2	1	3	2	2	5	4	2	2	3	1	5	5	-	4	1	4	1	2	2
20140123 B0312	12061	M	13	SS	Strongly agree	1	1	3	5	2	1	2	1	1	4	3	1	1	3	1	2	4	2	1	2	5	1	2	1
20140123 B0313	12052	F	13	SS	Strongly agree	2	2	3	3	1	1	2	2	1	5	2	2	1	2	1	2	5	2	2	3	1	1	1	1
20140123 B0314	24925	M	10	SS	Agree	2	3	2	4	2	2	4	3	3	3	3	2	2	3	2	3	4	2	3	2	3	2	3	3
20140123 B0315	24882	M	10	SS	Strongly agree	2	2	2	3	2	1	3	2	2	4	2	2	2	3	1	2	4	2	2	3	3	2	1	2
20140123 B0316	24785	F	10	SS	Agree	#NULL!	3	3	3	1	2	2	2	2	5	4	4	3	2	2	2	4	2	3	2	4	2	2	2
20140123 B0317	24855	F	10	--	Strongly agree	3	1	1	5	1	2	1	2	2	1	3	1	1	2	-	1	5	5	2	1	2	1	5	1
20140123 B0318	13879	M	13	SS	Strongly agree	1	2	5	3	2	1	2	2	4	3	4	4	3	3	4	3	5	3	3	1	4	2	2	3
20140123 B0319	13833	F	13	SS	Strongly agree	1	1	5	5	2	1	3	2	1	5	2	3	3	4	1	1	5	1	2	1	5	1	2	1
20140123 B0320	13897	M	13	SS	Agree	1	1	4	4	2	2	2	2	5	5	3	2	2	3	1	5	-	2	4	3	5	2	3	2
20140123 B0321	15325	M	12	SS	Strongly agree	1	1	1	5	1	1	4	1	1	5	5	2	2	4	2	1	5	2	4	1	5	2	2	1
20140123 B0322	15370	F	12	SS	Neither agree nor disagree or unsure	3	3	4	4	2	3	3	&	4	4	3	2	3	3	3	3	4	2	2	3	4	2	5	3
20140123 B0323	15307	M	12	SS	Agree	2	2	3	4	2	2	4	2	4	5	4	2	4	4	2	2	5	2	4	2	-	2	4	2
20140123 B0324	15389	-	12	SS	Agree	2	3	3	3	3	2	2	2	2	4	2	2	2	4	2	3	4	2	4	2	4	2	2	3
20140123 B0325	21494	M	8	--	Agree	2	2	2	3	3	1	3	2	3	3	4	1	1	1	2	3	5	2	2	3	4	3	4	2
20140123 B1649	45443	M	8	SS	Agree	3	2	3	3	3	1	3	3	4	4	3	3	2	2	2	3	4	2	2	3	2	2	3	2
20140123 B1650	49667	M	9	SS	Strongly agree	1	1	4	4	1	1	2	1	1	5	2	1	1	2	1	1	5	1	1	1	2	2	1	2
20140123 B1651	45425	F	7	SS	Strongly agree	1	1	5	2	1	1	5	3	3	5	3	2	2	4	1	2	5	1	2	2	5	1	3	1
20140123 B1652	45407	F	7	SS	Neither agree nor disagree or unsure	2	2	2	4	1	1	2	1	2	4	1	1	2	2	2	3	5	1	2	4	2	2	2	2
20140123 B1653	49852	F	11	SS	Agree	2	3	3	3	3	2	2	2	2	4	3	3	3	2	2	2	4	2	2	2	4	2	2	2
20140123 B1654	49861	F	11	SS	Agree	3	3	5	3	2	1	3	2	3	5	4	2	4	5	2	2	5	1	4	1	4	1	3	2
20140123 B1655	45814	M	7	SS	Agree	2	1	5	5	1	2	3	1	3	4	2	1	1	2	1	1	5	2	1	1	2	1	2	2
20140123 B1656	43304	F	11	SS	Agree	3	2	3	4	2	2	1	2	2	5	2	2	3	3	2	2	4	2	3	2	4	2	3	2
20140123 B1657	60705	F	10	SS	Agree	3	3	2	3	3	2	3	3	4	4	2	2	2	2	3	3	4	2	3	3	4	2	3	2
20140123 B1658	60732	F	10	--	Agree	4	2	2	4	2	3	3	3	2	3	2	3	2	3	2	3	4	2	2	2	3	2	2	2
20140123 B1659	60714	F	10	--	Strongly agree	1	1	1	3	2	1	1	2	1	5	2	2	2	3	1	2	5	2	4	2	5	4	4	2
20140123 B1660	60750	F	10	SS	#NULL!	2	2	5	4	2	2	2	2	3	4	3	2	3	3	3	3	5	3	3	2	-	2	3	2
20140123 B1661	60741	F	10	SS	Strongly agree	2	2	5	5	2	1	2	2	1	5	3	2	2	3	2	1	5	1	3	1	5	1	4	1
20140123 B1662	60769	-	10	SS	Strongly agree	2	2	5	2	1	1	5	2	2	5	4	4	3	1	3	4	5	3	5	3	5	1	4	1
20140123 B1269	55453	M	7	SS	Agree	3	2	3	2	2	2	4	2	2	1	3	2	2	4	2	2	3	2	4	2	4	2	3	2
20140123 B1270	55286	M	7	SS	Strongly agree	2	2	3	4	2	1	2	3	1	3	2	2	2	2	2	3	4	2	2	1	2	2	2	1
20140123 B1271	55408	F	7	SS	Strongly agree	1	3	2	2	4	1	2	2	2	4	2	2	2	2	3	2	1	1	2	2	3	2	2	2
20140123 B1272	55392	M	7	SS	Agree	3	3	3	4	1	2	4	2	2	5	3	1	1	5	5	3	4	2	5	2	3	1	1	2
20140123 B1273	70760	M	12	SS	Agree	3	2	4	3	2	1	2	1	2	4	3	2	3	3	2	2	4	1	4	2	4	2	3	2
20140123 B1274	70797	-	12	SS	Strongly agree	2	2	4	4	2	1	3	2	3	4	3	3	4	4	2	2	5	2	2	2	4	1	4	2
20140123 B1275	71073	M	12	SS	Agree	2	2	2	3	2	2	3	2	3	3	3	2	2	4	2	3	4	2	2	2	3	2	3	2
20140123 B1276	70812	M	12	SS	Disagree	3	3	3	3	3	2	3	3	3	4	2	3	3	2	3	4	3	2	3	2	4	2	4	2
20140123 B1277	70803	M	12	SS	Agree	3	2	4	4	2	3	3	2	3	4	3	3	3	4	3	3	4	2	3	3	4	2	3	3
20140123 B1278	70821	M	12	SS	Strongly agree	2	2	3	5	1	2	3	2	1	5	2	2	2	3	4	1	5	2	2	1	5	2	2	1
20140123 B1279	68754	-	11	SS	Strongly agree	2	2	4	5	1	1	4	1	2	5	3	2	1	3	1	1	5	1	5	1	5	1	2	1
20140123 B1280	68763	F	11	SS	Strongly agree	2	2	4	4	1	2	2	1	3	5	1	1	1	3	1	2	5	1	3	1	4	1	3	1
20140123 B1281	68222	F	11	SS	Strongly agree	2	1	3	5	2	1	3	1	2	5	2	1	1	2	1	3	5	1	1	2	4	1	2	4
20140123 B1282	68772	F	11	SS	Strongly agree	2	3	1	1	2	3	3	2	3	5	4	2	-	4	1	2	3	2	1	4	4	1	2	2
20140123 B2184	13602	F	12	SS	Strongly agree	1	#NULL!	4	4	2	2	2	1	1	4	2	1	1	2	2	2	3	2	3	3	5	2	1	2
20140123 B2185	13675	F	12	SS	Strongly agree	2	2	3	4	2	2	2	2	3	4	2	2	1	3	3	2	5	2	2	1	5	1	2	1
20140123 B2186	13648	F	12	SS	Agree	1	3	5	3	1	1	3	2	4	4	3	1	1	3	1	1	5	2	2	1	4	1	3	1
20140123 B2187	16364	F	12	--	Agree	2	3	3	3	2	2	2	2	2	4	3	3	3	4	2	2	4	2	4	2	4	2	3	2
20140123 B2188	16407	M	13	--	Agree	2	1	#NULL!	5	1	2	2	1	2	4	4	3	1	3	1	2	5	2	2	2	4	1	1	1
20140123 B2189	16328	F	12	--	Agree	2	3	2	4	2	3	4	2	2	5	2	1	2	2	3	3	4	2	&	3	4	1	2	2
20140123 B2190	16267	F	12	SS	Agree	2	3	4	4	2	2	3	2	2	4	2	2	2	3	2	2	4	2	2	2	4	2	2	2
20140123 B2191	16346	F	12	--	Agree	2	3	3	3	2	3	3	2	2	1	2	3	3	3	3	3	4	2	3	3	5	1	2	2
20140123 B2192	16319	F	12	--	Agree	2	2	4	3	2	2	2	2	2	4	2	2	2	3	2	3	2	2	2	2	2	2	2	2
20140123 B2193	16300	F	13	SS	Agree	2	2	3	4	3	2	2	2	2	4	4	2	3	3	2	2	5	1	3	1	4	2	2	1
20140123 B2194	16391	F	12	--	Agree	2	3	4	4	1	1	4	2	4	4	4	2	2	2	2	2	4	2	2	2	4	2	3	2
20140123 B2195	16249	F	12	SS	Strongly agree	1	1	1	4	2	1	2	2	1	4	3	1	4	3	1	1	5	1	3	1	5	1	1	1
20140123 B2196	16285	-	12	--	Agree	3	3	4	4	2	2	2	3	3	5	3	3	3	4	4	3	5	2	4	3	3	4	3	1
20140123 B2197	16294	-	12	SS	Agree	2	2	3	4	2	2	2	2	2	4	3	2	4	2	2	2	4	2	2	2	4	2	3	1
20140123 B2198	16461	-	12	--	Strongly agree	1	1	3	5	1	1	1	1	1	5	3	1	1	1	1	3	5	2	1	3	5	1	2	1
20140123 B2199	16470	-	12	--	Strongly agree	2	3	3	4	2	1	2	2	2	5	2	2	2	2	2	3	4	2	3	2	5	1	3	2
20140123 B2200	16276	-	12	--	Neither agree nor disagree or unsure	1	3	5	3	1	3	3	3	2	5	3	2	3	3	3	3	5	-	2	3	4	1	3	1
20140123 B2201	16382	F	12	SS	Strongly agree	2	2	3	3	2	1	3	2	2	4	2	3	3	4	1	2	4	2	2	1	4	1	2	2
20140123 B2202	16258	F	12	SS	Strongly agree	1	2	5	5	2	1	4	2	2	5	4	1	1	4	1	1	5	2	1	1	5	1	3	2
20140123 B2203	16416	F	12	--	Agree	4	2	3	2	2	2	2	3	3	5	2	1	2	2	3	2	4	2	4	2	3	2	2	2
20140123 B2204	16355	F	12	--	Strongly agree	3	1	3	2	2	1	1	1	2	2	2	1	2	3	2	3	4	1	1	1	3	1	2	1
20140123 B2205	16452	M	12	--	Agree	3	1	3	4	2	1	3	1	2	4	1	2	2	4	2	2	5	2	1	2	4	1	3	2
20140123 B2206	16373	F	12	--	Agree	2	2	3	4	3	2	3	3	2	5	2	2	2	3	4	2	5	2	2	3	4	1	3	2
20140123 B0706	33002	M	13	IS	Strongly agree	2	3	2	2	2	1	3	2	4	5	3	1	2	1	2	3	5	1	3	2	4	1	3	1
20140123 B0707	32522	-	13	--	Strongly agree	1	1	5	5	2	3	2	4	3	3	2	1	2	2	1	3	5	1	5	3	5	3	2	3
20140123 B0708	32513	M	13	IS	Strongly agree	2	2	2	5	2	2	2	1	3	4	2	2	2	3	2	3	5	2	3	2	3	3	4	2
20140123 B0709	32504	M	12	IS	Strongly agree	1	2	4	4	2	3	2	1	5	4	2	4	3	4	1	4	5	1	4	4	5	3	3	3
20140123 B0710	31307	F	12	IS	Agree	2	3	3	2	4	3	3	3	2	5	-	1	1	1	2	2	4	2	3	2	2	2	4	3
20140123 B0711	32568	M	8	IS	Agree	2	1	3	4	3	2	3	2	4	4	2	2	2	2	2	2	4	2	2	3	4	1	4	2
20140123 B0712	32753	M	8	IS	Agree	1	1	4	5	2	2	1	2	5	5	1	4	1	2	2	4	5	2	4	2	4	4	4	3
20140123 B0713	32762	M	8	IS	Strongly agree	1	1	5	3	1	2	2	1	2	5	2	2	2	5	2	3	5	1	2	1	5	1	2	4
20140123 B0714	32805	M	8	IS	Disagree	5	1	3	4	3	1	2	3	3	3	2	1	1	1	4	3	2	2	2	2	4	2	3	3
20140123 B0715	32780	M	8	IS	Neither agree nor disagree or unsure	2	1	2	2	2	2	3	1	3	5	2	4	1	2	3	1	4	2	2	4	4	2	2	2
20140123 B0716	32799	M	8	IS	Strongly agree	1	1	4	5	2	2	3	2	4	4	1	1	1	4	1	2	5	1	3	1	5	2	3	2
20140123 B0717	32771	F	8	IS	Strongly agree	2	1	2	5	2	2	3	2	2	5	2	1	2	3	2	3	5	2	2	1	5	2	3	2
20140123 B0718	32744	M	8	--	Strongly agree	#NULL!	3	4	2	2	1	4	2	3	5	2	2	2	1	2	2	4	1	3	1	4	2	5	2
20140123 B0719	32674	M	8	IS	Strongly agree	3	1	4	5	2	1	3	3	3	5	4	3	2	2	4	1	5	2	2	2	2	4	1	2
20140123 B0326	21467	M	8	SS	Strongly agree	2	1	2	5	1	1	2	2	3	4	1	2	1	2	1	2	5	2	1	1	1	1	3	1
20140123 B0327	21403	F	8	SS	Disagree	2	4	4	4	4	2	2	2	2	5	2	2	4	4	2	2	4	2	4	4	3	2	3	4
20140123 B0328	19965	F	7	SS	Agree	3	4	2	2	5	2	4	1	3	2	2	5	1	5	3	3	2	4	1	4	2	1	5	1
20140123 B0329	19804	M	7	SS	Strongly agree	1	1	1	1	1	1	2	1	1	1	1	1	1	1	1	1	1	1	1	1	2	1	1	1
20140123 B0330	19877	F	7	SS	Agree	2	2	3	4	1	2	2	3	&	5	2	1	1	3	2	3	5	2	3	2	3	1	2	1
20140123 B0331	19752	F	7	SS	Agree	3	3	3	4	4	3	3	5	1	3	3	4	2	4	2	4	4	4	5	3	3	4	2	2
20140123 B0332	19761	M	7	SS	Strongly agree	2	1	3	2	1	2	2	2	2	3	1	3	1	2	2	3	1	3	3	2	2	1	3	1
20140123 B0333	19770	F	7	SS	Agree	#NULL!	2	3	4	#NULL!	2	3	2	2	4	2	2	3	2	1	3	3	2	2	-	2	2	3	2
20140123 B0334	19956	M	7	SS	Strongly agree	5	5	5	2	2	2	2	3	3	1	2	3	1	4	3	3	1	4	4	1	1	4	5	5
20140123 B0335	19868	M	7	SS	Agree	5	1	3	5	1	1	4	2	4	5	3	2	2	4	2	2	5	2	5	4	3	1	3	-
20140123 B0336	19743	M	7	SS	Neither agree nor disagree or unsure	2	2	2	2	1	2	5	2	3	5	3	3	3	1	2	2	5	4	2	3	2	1	4	2
20140123 B0337	19895	M	7	SS	Agree	2	1	3	5	1	5	2	3	3	5	-	4	2	1	2	2	5	4	4	2	3	2	4	-
20140123 B0338	12070	M	13	SS	Strongly agree	2	2	3	4	2	1	2	2	2	4	3	1	3	2	3	3	4	2	3	2	4	2	3	2
20140123 B0339	16939	F	13	SS	Agree	1	1	5	4	1	2	5	2	1	5	2	2	2	4	2	2	5	1	3	2	2	1	4	1
20140123 B1663	60884	-	10	SS	Agree	3	2	3	2	2	2	3	2	2	4	2	2	2	3	2	2	5	3	2	2	3	1	2	2
20140123 B1664	60671	M	10	--	Agree	5	4	3	2	2	2	4	3	4	5	3	3	2	3	2	3	3	2	1	4	2	2	5	3
20140123 B1665	60680	-	13	--	#NULL!	#NULL!	#NULL!	#NULL!	#NULL!	#NULL!	#NULL!	-	-	-	-	-	-	-	-	-	-	-	-	-	-	-	-	-	-
20140123 B1666	60617	M	10	SS	Strongly agree	1	1	3	5	2	2	3	1	3	4	1	1	1	3	1	3	1	1	2	3	4	1	3	2
20140123 B1667	60893	M	10	SS	Agree	2	2	3	3	4	1	2	2	3	5	3	2	1	2	2	2	4	2	2	2	3	1	2	1
20140123 B1668	60662	M	10	SS	Agree	2	2	2	4	3	2	3	2	3	4	3	2	3	3	2	2	4	3	3	2	3	1	2	3
20140123 B1669	48196	M	9	SS	Agree	3	2	3	4	2	1	3	2	2	4	3	2	3	2	1	3	4	2	3	1	4	1	4	2
20140123 B1670	48150	F	11	SS	Strongly agree	3	4	4	3	2	1	3	1	2	3	4	2	2	2	1	2	4	1	4	2	4	2	4	2
20140123 B1671	48239	F	9	SS	Strongly agree	2	1	2	3	3	1	3	2	2	5	1	3	1	3	1	1	4	1	2	3	4	1	3	2
20140123 B1672	48178	-	11	SS	Strongly agree	4	1	3	3	1	1	4	2	5	5	4	2	2	2	2	2	4	2	4	3	4	1	3	2
20140123 B1673	48318	-	10	SS	Agree	3	1	4	4	2	2	1	2	3	4	4	2	2	3	2	2	4	2	4	2	4	1	2	2
20140123 B1674	48220	F	8	SS	Agree	3	2	2	2	2	2	2	2	2	3	2	2	2	4	2	2	4	2	2	2	4	2	2	2
20140123 B1675	48211	F	8	SS	Agree	2	2	4	4	1	2	3	3	2	2	2	2	3	2	2	3	4	2	2	4	3	1	2	1
20140123 B1676	48248	F	9	SS	Strongly agree	3	1	2	4	2	1	3	2	3	5	3	3	2	3	2	2	4	2	3	3	5	1	3	2
20140123 B1283	68231	F	11	SS	Agree	2	3	3	1	2	2	3	3	3	5	2	2	2	2	2	2	4	2	2	2	3	2	2	2
20140123 B1284	48752	F	11	SS	Strongly agree	2	3	3	4	2	2	2	2	3	5	4	2	2	2	2	2	5	2	2	2	4	2	2	2
20140123 B1285	48716	M	7	SS	Neither agree nor disagree or unsure	2	4	2	3	2	2	3	1	3	3	5	1	4	2	2	1	4	2	1	3	5	1	3	2
20140123 B1286	48707	F	11	SS	Strongly agree	3	2	2	3	3	1	3	2	2	5	3	2	2	3	1	1	5	2	2	3	4	1	2	2
20140123 B1287	64150	M	10	SS	Agree	2	2	2	5	4	2	1	1	2	1	2	2	2	2	4	4	2	1	2	3	2	2	5	2
20140123 B1288	64239	M	10	SS	Strongly agree	1	2	3	3	3	2	3	2	3	5	3	2	2	3	2	2	5	2	1	2	5	2	3	3
20140123 B1289	64354	F	10	SS	#NULL!	3	2	3	3	2	#NULL!	3	-	-	3	-	-	-	-	2	3	3	2	1	3	-	1	-	1
20140123 B1290	64372	-	13	--	#NULL!	#NULL!	#NULL!	#NULL!	#NULL!	#NULL!	#NULL!	-	-	-	-	-	-	-	-	-	-	-	-	-	-	-	-	-	-
20140123 B1291	64363	-	10	IS	Neither agree nor disagree or unsure	3	3	3	3	3	3	3	3	3	3	3	3	3	3	3	3	3	3	3	3	3	3	3	3
20140123 B1292	64390	M	10	SS	Agree	2	2	3	3	4	2	2	2	3	4	3	2	2	4	2	2	4	3	2	2	5	2	3	2
20140123 B1293	64381	F	10	SS	Strongly disagree	5	5	5	5	5	5	5	5	5	5	5	5	5	5	5	5	5	5	5	5	5	5	5	5
20140123 B1294	64105	-	13	--	#NULL!	2	#NULL!	5	5	3	1	2	3	3	-	2	1	2	5	3	-	5	1	5	1	5	1	1	1
20140123 B1295	64169	-	10	--	Strongly agree	1	1	1	1	1	1	1	1	1	1	1	1	1	1	1	1	1	1	1	1	1	1	1	1
20140123 B1296	64178	-	13	--	#NULL!	#NULL!	#NULL!	#NULL!	#NULL!	#NULL!	#NULL!	-	-	-	-	-	-	-	-	-	-	-	-	-	-	-	-	-	-
20140123 B0340	12238	M	13	SS	Neither agree nor disagree or unsure	2	2	4	3	2	2	2	3	3	5	4	4	2	4	3	4	3	3	2	2	5	1	3	2
20140123 B0341	12168	M	12	--	Strongly agree	2	2	2	4	2	1	3	3	2	5	2	1	1	3	1	2	5	2	2	2	4	1	2	1
20140123 B0342	12247	M	13	SS	Agree	4	3	3	5	3	1	3	3	3	4	3	3	2	3	2	2	4	4	3	2	4	2	2	2
20140123 B0343	12122	M	13	--	Strongly agree	2	2	#NULL!	5	2	2	3	1	1	4	2	1	2	4	3	1	3	2	2	1	4	2	3	5
20140123 B0344	12201	F	13	--	Strongly agree	2	2	4	4	2	2	3	2	2	5	2	2	2	4	2	3	4	2	3	2	5	1	3	2
20140123 B0345	12113	M	13	--	Agree	4	3	1	2	2	2	4	3	3	4	4	3	2	4	2	3	3	2	3	2	3	2	4	2
20140123 B0346	12195	M	13	SS	Strongly agree	1	2	3	1	1	1	2	2	3	3	2	1	2	2	1	1	4	2	2	2	2	2	1	1
20140123 B0347	18689	F	7	SS	#NULL!	#NULL!	2	3	5	2	2	2	2	3	-	3	2	3	3	3	3	5	2	5	1	2	4	3	2
20140123 B0348	18546	M	7	SS	Strongly agree	2	1	1	2	2	1	2	3	1	3	3	3	1	2	1	1	5	1	3	4	3	1	1	1
20140123 B0349	18740	F	7	SS	Neither agree nor disagree or unsure	2	2	2	3	3	2	3	3	2	3	3	3	3	2	3	3	2	3	2	3	2	3	4	3
20140123 B0350	18704	-	--	--	Disagree	1	2	2	4	1	3	1	1	2	3	3	3	2	3	3	1	5	1	-	2	3	2	1	1
20140123 B0351	18555	M	7	SS	Strongly agree	1	1	1	3	1	2	2	2	1	5	2	2	1	1	3	1	5	1	1	1	4	1	1	1
20140123 B0352	18573	M	7	SS	Strongly agree	5	3	4	3	3	2	2	2	5	5	2	3	3	4	2	2	4	2	2	1	4	4	3	1
20140123 B0353	18698	F	7	SS	Agree	3	3	3	5	2	2	2	3	3	5	3	3	3	4	1	3	4	3	3	3	3	1	3	1
20140123 B0720	32656	M	8	IS	Strongly agree	1	1	5	5	1	1	2	1	3	5	1	5	1	1	3	1	5	1	3	1	5	1	2	1
20140123 B0721	32683	M	8	IS	Agree	4	2	2	#NULL!	2	2	2	1	4	5	5	1	1	2	1	5	5	1	2	1	3	4	5	2
20140123 B0722	32717	M	8	IS	Strongly agree	1	2	5	4	1	1	4	2	2	5	3	2	2	2	1	2	5	2	2	1	4	1	3	1
20140123 B0723	32692	F	8	IS	Strongly agree	2	1	1	5	1	1	2	1	2	5	1	2	1	1	1	2	5	1	2	2	3	1	3	1
20140123 B0724	32708	M	8	IS	Strongly agree	2	2	4	4	2	2	2	2	3	5	2	2	1	4	2	2	5	2	3	4	4	2	2	2
20140123 B0725	32665	F	8	IS	Strongly agree	1	1	3	5	1	2	3	2	3	5	2	2	2	-	1	4	5	2	1	2	3	1	4	1
20140123 B0726	32939	M	12	IS	Strongly agree	1	1	3	5	2	1	2	2	2	5	4	2	3	3	2	5	5	1	3	1	4	2	4	2
20140123 B0727	32948	M	12	IS	Agree	1	1	3	5	2	1	3	2	3	5	4	2	2	3	2	4	5	2	3	1	5	2	4	2
20140123 B0728	32920	-	12	--	Strongly agree	2	1	5	3	3	1	2	1	3	4	4	2	5	2	1	3	5	1	4	3	5	2	4	2
20140123 B0729	32911	F	12	IS	Strongly agree	2	3	4	3	3	1	3	2	2	5	4	4	3	2	2	3	4	2	2	2	4	2	3	2
20140123 B0730	32902	F	12	IS	Strongly agree	2	1	3	4	3	1	2	2	2	3	2	2	2	2	2	2	4	2	3	2	4	4	3	2
20140123 B0731	31972	M	12	IS	Strongly agree	2	4	2	1	3	2	2	4	2	3	2	3	4	4	2	1	3	3	2	1	4	1	2	3
20140123 B0732	32045	F	12	IS	Strongly agree	2	1	5	5	1	2	2	1	2	5	3	2	2	3	2	3	5	1	5	1	5	1	3	1
20140123 B0733	32018	F	12	IS	Agree	2	2	5	4	2	2	2	2	2	4	3	2	2	2	2	3	5	2	3	3	4	2	3	1
20140123 B1677	48293	M	10	SS	Agree	3	2	4	4	2	2	3	2	4	5	5	2	3	4	2	3	4	2	2	2	4	2	2	3
20140123 B1678	48284	M	10	SS	Strongly agree	1	2	5	4	1	1	4	2	3	5	2	2	1	3	2	2	5	2	3	2	4	1	3	2
20140123 B1679	48275	M	10	SS	Agree	2	2	3	4	2	1	2	2	2	5	3	2	2	3	3	2	4	3	2	2	3	2	4	2
20140123 B1680	48266	M	8	SS	Agree	2	4	4	4	2	2	4	2	4	4	4	2	2	2	2	4	4	2	2	2	4	2	2	2
20140123 B1681	45708	F	8	SS	Strongly agree	2	1	4	3	2	1	3	2	1	5	3	2	2	2	2	2	4	2	2	1	3	2	3	1
20140123 B1682	45832	M	8	SS	Agree	1	1	5	4	1	1	3	2	4	5	3	2	2	3	3	2	5	1	3	1	3	1	3	1
20140123 B1683	45823	M	9	--	Neither agree nor disagree or unsure	3	2	4	3	2	2	3	2	2	5	2	4	2	2	2	2	2	&	2	2	4	2	2	4
20140123 B1684	45683	M	11	SS	Agree	2	3	4	3	2	3	2	2	3	4	2	2	2	4	2	3	4	2	3	3	4	2	3	2
20140123 B1685	45805	M	11	IS	Agree	2	2	4	4	2	2	3	2	2	5	3	2	2	3	2	1	5	2	3	1	4	2	2	-
20140123 B1686	45665	F	11	SS	Strongly agree	2	2	3	3	1	2	2	3	3	3	2	2	2	2	1	&	5	3	4	1	4	3	4	2
20140123 B1687	45753	F	10	SS	Strongly agree	3	2	3	3	2	2	3	2	2	4	3	2	2	3	2	3	4	2	2	2	4	2	3	&
20140123 B1688	45735	F	10	SS	Agree	3	3	3	3	2	2	3	3	3	4	3	2	2	2	2	4	3	1	3	2	4	3	3	2
20140123 B1689	45744	F	9	SS	Agree	3	3	2	2	2	2	3	2	3	5	3	4	3	3	2	4	3	1	3	3	4	3	4	2
20140123 B1690	45726	F	8	SS	Strongly agree	2	2	3	4	2	2	3	2	2	4	2	3	2	4	2	2	4	2	3	2	4	3	2	2
20140123 B1297	64196	-	--	--	#NULL!	#NULL!	#NULL!	#NULL!	#NULL!	#NULL!	#NULL!	-	-	-	-	-	-	-	-	-	-	-	-	-	-	-	-	-	-
20140123 B1298	64187	-	--	--	#NULL!	#NULL!	#NULL!	#NULL!	#NULL!	#NULL!	#NULL!	-	-	-	-	-	-	-	-	-	-	-	-	-	-	-	-	-	-
20140123 B1299	63962	M	10	SS	Agree	3	2	2	4	2	1	3	2	3	5	3	2	2	3	2	2	3	2	3	2	4	1	3	3
20140123 B1300	69678	F	13	SS	Agree	1	1	5	4	2	1	2	2	-	4	2	2	2	2	-	1	5	1	3	2	4	2	2	1
20140123 B1301	69678	F	13	SS	Agree	1	1	5	4	2	1	2	2	-	4	2	2	2	2	-	1	5	1	3	2	4	2	2	1
20140123 B1302	69678	M	12	SS	Agree	1	1	5	4	2	1	2	2	-	4	2	2	2	2	-	1	5	1	3	2	4	2	2	1
20140123 B1303	69678	F	12	SS	Agree	1	1	5	4	2	1	2	2	-	4	2	2	2	2	-	1	5	1	3	2	4	2	2	1
20140123 B1304	69678	M	12	SS	Agree	1	1	5	4	2	1	2	2	-	4	2	2	2	2	-	1	5	1	3	2	4	2	2	1
20140123 B1305	69678	M	12	SS	Agree	1	1	5	4	2	1	2	2	-	4	2	2	2	2	-	1	5	1	3	2	4	2	2	1
20140123 B1306	69678	-	13	SS	Agree	1	1	5	4	2	1	2	2	-	4	2	2	2	2	-	1	5	1	3	2	4	2	2	1
20140123 B1307	55417	F	7	SS	Agree	2	1	4	4	2	3	4	2	1	5	2	2	2	4	1	2	4	2	2	2	2	2	2	2
20140123 B1308	55277	M	7	SS	Strongly agree	3	2	2	4	1	2	2	2	3	4	3	2	2	2	1	2	4	1	3	3	4	2	2	1
20140123 B1309	55435	M	7	SS	Strongly agree	2	1	2	4	1	1	3	1	1	3	1	2	1	1	2	1	5	2	3	1	1	2	2	1
20140123 B1310	55310	F	7	SS	Strongly agree	1	3	3	3	1	3	2	1	1	1	2	3	2	1	3	2	2	1	2	1	2	2	1	-
20140123 B0354	18670	M	7	SS	Strongly agree	3	2	3	4	2	1	3	2	3	5	2	2	2	2	2	3	4	1	3	2	3	1	3	2
20140123 B0355	19822	F	7	SS	Agree	4	1	#NULL!	4	2	3	5	3	2	4	2	2	2	2	2	3	4	2	3	3	3	3	3	1
20140123 B0356	24536	F	11	--	Agree	1	1	1	5	2	1	3	1	2	5	2	1	3	3	2	2	5	1	3	1	5	1	3	1
20140123 B0357	24448	F	11	SS	Strongly agree	3	1	3	3	2	1	2	2	1	5	3	1	1	2	1	3	4	2	2	1	1	1	3	1
20140123 B0358	24891	M	10	SS	Strongly agree	4	2	2	4	2	1	3	2	3	5	3	&	&	2	2	3	4	2	3	1	2	-	3	2
20140123 B0359	24873	F	10	SS	Strongly agree	2	1	2	4	3	1	3	2	2	5	1	2	1	2	2	2	4	2	2	3	4	1	2	2
20140123 B0360	24794	M	10	SS	Strongly agree	3	2	3	5	2	2	2	3	3	4	2	2	1	2	2	3	5	2	2	2	3	1	2	1
20140123 B0361	24800	F	10	SS	Strongly agree	3	3	3	3	#NULL!	2	3	3	3	5	3	4	2	3	2	3	5	2	3	2	2	1	3	2
20140123 B0362	24776	-	10	SS	Neither agree nor disagree or unsure	2	2	3	4	2	1	3	2	3	5	3	2	3	3	2	3	5	2	2	3	3	1	3	2
20140123 B0363	24767	F	10	SS	Neither agree nor disagree or unsure	3	4	4	2	2	3	3	2	2	4	3	3	2	3	3	3	4	2	3	3	3	1	3	2
20140123 B0364	24907	M	10	SS	Strongly agree	1	3	5	3	1	1	3	1	3	5	2	2	3	1	2	3	5	1	2	1	5	1	1	1
20140123 B0365	24916	F	10	SS	Agree	2	3	3	3	2	1	3	2	3	5	2	3	2	2	2	3	3	2	2	2	2	2	2	2
20140123 B0366	24749	M	10	SS	Agree	2	2	2	5	1	2	3	2	1	5	2	2	3	2	2	2	5	1	2	1	4	1	1	1
20140123 B0367	24758	M	10	SS	Strongly agree	3	2	4	4	2	1	3	1	3	4	3	2	2	3	1	2	5	2	2	2	4	2	2	2
20140123 B0734	32559	F	13	IS	Agree	2	1	5	4	3	2	3	2	4	5	4	3	3	3	1	4	5	1	4	5	4	1	3	2
20140123 B0735	32540	M	13	IS	Agree	2	2	2	3	4	3	3	3	2	5	3	4	2	4	4	3	3	1	4	4	4	1	5	2
20140123 B0736	32498	M	13	IS	Strongly agree	2	2	5	3	3	2	2	1	3	4	2	3	1	3	2	3	5	2	2	3	5	1	2	4
20140123 B0737	32489	F	13	IS	Strongly agree	1	1	5	1	2	3	1	1	3	5	3	5	1	3	3	3	3	1	3	3	5	1	2	2
20140123 B0738	33011	F	13	IS	Agree	1	3	4	5	2	2	3	2	3	4	4	2	2	4	4	3	5	1	2	2	5	2	3	3
20140123 B0739	33048	F	13	IS	Strongly agree	2	1	4	5	3	2	3	1	2	5	2	2	2	4	1	5	4	1	3	3	3	2	2	3
20140123 B0740	33224	M	13	IS	Strongly agree	2	2	3	2	2	1	1	2	3	3	2	2	1	2	3	3	4	-	2	3	4	3	1	3
20140123 B0741	33190	-	13	--	Agree	2	1	5	3	1	2	3	1	2	5	3	3	3	3	1	2	5	1	3	2	5	1	2	1
20140123 B0742	31848	M	12	IS	Strongly agree	1	3	3	3	3	1	1	1	3	5	4	2	2	5	1	3	5	1	4	1	5	1	5	2
20140123 B0743	36241	F	10	IS	Strongly agree	2	1	3	4	2	1	2	1	2	5	2	2	2	3	1	4	4	1	2	1	4	1	3	2
20140123 B0744	36214	M	10	IS	Strongly agree	2	2	4	3	2	1	3	2	5	4	3	2	2	2	2	3	4	2	3	2	4	2	1	2
20140123 B0745	36126	M	10	IS	Agree	4	2	3	4	2	2	4	3	3	5	4	2	3	3	1	3	5	3	2	1	3	2	3	2
20140123 B0746	32115	M	10	IS	Agree	2	1	3	#NULL!	2	3	2	2	4	4	3	3	2	3	3	3	3	1	3	3	4	2	5	2
20140123 B0747	32090	M	10	IS	Strongly agree	5	2	5	2	1	1	1	5	1	5	2	3	2	3	2	2	4	2	4	2	4	1	4	3
20140123 B1691	45717	M	11	IS	Agree	3	2	3	4	3	3	3	1	3	5	2	2	2	4	2	2	5	2	3	2	4	2	3	2
20140123 B1692	42107	-	10	SS	Agree	1	2	3	3	2	2	2	2	3	4	2	2	2	3	2	2	4	2	3	2	4	2	4	2
20140123 B1693	45692	F	10	SS	Agree	3	2	3	4	2	1	3	1	1	5	1	2	1	2	1	1	5	2	4	3	2	1	1	2
20140123 B1694	45850	-	9	SS	Agree	1	3	4	3	2	3	3	3	4	3	3	2	2	4	3	2	4	4	3	4	2	2	4	3
20140123 B1695	45841	M	7	SS	Strongly agree	3	3	1	3	2	1	2	2	3	5	3	1	2	2	2	1	5	2	2	1	5	2	2	3
20140123 B1696	45896	M	7	SS	Agree	2	1	4	5	2	1	4	2	3	5	3	1	3	2	1	3	5	2	2	1	2	1	2	2
20140123 B1697	45902	M	9	SS	Strongly agree	2	2	4	4	1	1	3	2	4	4	4	1	1	4	1	1	5	1	3	1	4	1	2	1
20140123 B1698	45869	F	7	SS	Agree	2	2	3	3	2	3	3	2	4	3	3	4	1	2	4	2	3	4	3	2	4	4	3	1
20140123 B1699	45799	-	7	SS	Strongly agree	3	4	3	4	2	2	3	2	3	4	2	2	2	2	2	2	4	2	2	3	3	2	2	2
20140123 B1700	45771	M	8	SS	Strongly agree	2	2	3	4	1	1	4	2	2	5	2	1	1	3	2	2	4	2	2	1	5	2	2	1
20140123 B1701	43289	M	11	SS	Agree	3	2	4	3	1	2	3	2	2	3	2	2	2	3	2	2	4	2	2	2	3	2	2	2
20140123 B1702	43313	F	11	--	Neither agree nor disagree or unsure	2	3	4	3	3	2	3	2	2	5	3	4	3	4	1	3	4	1	2	2	5	4	3	2
20140123 B1703	43298	M	11	SS	Strongly agree	2	1	4	4	2	1	2	2	3	5	3	1	3	3	2	1	4	2	1	2	5	1	2	2
20140123 B1704	50218	M	8	--	Strongly agree	2	2	4	2	2	2	3	2	3	4	4	1	2	4	1	2	5	1	-	2	5	1	3	2
20140123 B1311	55213	F	7	SS	Strongly agree	3	1	3	4	1	1	3	2	3	5	2	2	1	2	1	3	5	2	3	1	2	1	1	2
20140123 B1312	55240	F	7	SS	Strongly agree	1	1	5	5	1	1	3	2	3	4	1	1	1	2	2	2	5	2	2	1	4	1	2	2
20140123 B1313	51008	F	11	SS	Agree	3	2	3	3	2	3	4	2	3	4	3	1	2	3	3	3	2	2	3	3	5	1	3	1
20140123 B1314	51044	M	8	SS	Agree	2	1	4	1	1	1	3	2	2	4	3	1	2	3	2	3	4	3	4	2	4	4	2	1
20140123 B1315	51035	M	8	SS	Agree	2	2	3	4	2	2	4	3	4	4	3	2	3	3	2	3	4	2	2	2	3	2	2	2
20140123 B1316	51053	M	7	--	Neither agree nor disagree or unsure	3	3	3	4	2	3	4	3	3	4	3	2	3	3	2	3	4	3	3	3	2	4	4	3
20140123 B1317	50917	F	7	SS	Agree	1	1	4	5	2	2	4	3	4	4	3	2	2	3	2	3	4	2	2	3	5	2	2	2
20140123 B1318	50908	M	9	SS	Strongly agree	2	2	3	4	2	2	3	2	3	4	4	2	2	3	2	3	4	2	2	3	5	4	3	2
20140123 B1319	50944	F	10	SS	Neither agree nor disagree or unsure	1	2	3	3	2	2	3	2	3	5	2	2	1	3	1	3	5	1	1	2	5	1	4	2
20140123 B1320	50935	F	10	SS	Agree	3	3	5	4	3	2	3	2	2	5	3	2	2	4	3	3	3	2	5	2	5	1	5	1
20140123 B1321	50971	F	9	SS	Strongly agree	3	1	3	4	2	2	2	2	2	5	4	3	2	3	2	3	4	2	2	1	4	2	3	2
20140123 B1322	50953	F	9	SS	Agree	2	1	3	4	2	2	3	2	2	3	3	2	2	4	2	1	5	2	3	2	4	1	3	2
20140123 B1323	50980	F	8	SS	Strongly agree	1	1	3	4	1	2	3	2	2	4	3	3	2	3	2	3	5	1	2	1	4	2	2	2
20140123 B1324	69678	-	--	--	Agree	1	1	5	4	2	1	2	2	-	4	2	2	2	2	-	1	5	1	3	2	4	2	2	1
20140123 B0368	18500	F	7	SS	Agree	5	2	3	3	2	2	1	3	2	2	3	4	2	3	2	1	3	1	1	-	2	3	2	3
20140123 B0369	18731	F	7	SS	Strongly agree	2	2	2	2	1	2	5	3	1	5	3	3	1	4	1	2	4	2	4	2	3	2	4	2
20140123 B0370	18759	F	7	SS	Neither agree nor disagree or unsure	4	#NULL!	1	4	3	3	5	4	2	3	2	1	3	3	3	2	-	2	1	2	2	1	2	1
20140123 B0371	18768	F	7	SS	Agree	2	2	4	3	2	3	3	3	3	4	3	3	2	3	3	2	3	3	3	2	&	3	2	2
20140123 B0372	19910	F	7	SS	Neither agree nor disagree or unsure	3	3	1	3	1	3	2	2	3	5	3	2	3	1	3	3	5	3	3	3	3	1	1	1
20140123 B0373	19831	F	7	SS	Agree	3	3	1	2	1	1	5	5	2	5	3	5	3	2	3	5	5	3	4	1	5	1	2	1
20140123 B0374	19859	F	7	SS	Strongly agree	1	1	1	5	1	1	1	3	4	4	1	3	2	3	1	3	5	1	4	3	1	1	3	1
20140123 B0375	19938	M	7	SS	Strongly agree	3	1	3	5	2	1	3	1	2	4	3	3	2	1	2	3	5	2	1	3	3	1	4	1
20140123 B0376	19813	M	7	SS	Agree	2	1	5	4	1	2	3	2	3	5	2	3	2	3	2	3	4	2	3	1	2	1	3	2
20140123 B0377	19798	M	7	SS	Strongly agree	2	1	5	5	1	1	4	1	3	5	3	1	2	4	5	2	5	2	&	3	1	1	3	1
20140123 B0378	19886	M	7	SS	Strongly agree	2	3	1	4	2	2	5	3	3	5	2	3	1	3	3	3	4	2	2	3	2	1	4	2
20140123 B0379	19947	F	7	SS	Agree	3	3	4	5	2	3	2	3	4	2	3	2	2	1	3	3	4	3	2	4	3	2	1	2
20140123 B0380	19901	F	7	SS	Strongly agree	#NULL!	1	2	5	1	1	2	2	4	4	1	2	2	1	1	1	5	1	2	3	2	1	3	2
20140123 B0381	19840	F	7	SS	Strongly agree	1	3	1	2	2	2	3	2	1	5	2	3	3	4	3	2	5	3	3	2	3	1	3	1
20140123 B0748	36278	M	10	IS	Strongly agree	1	2	5	5	2	1	3	1	4	4	2	2	2	4	2	2	5	1	2	1	4	2	4	1
20140123 B0749	36199	F	10	IS	Strongly agree	2	2	4	4	2	1	2	3	3	5	3	3	2	3	2	2	4	2	1	1	5	2	3	2
20140123 B0750	36205	M	10	IS	Strongly agree	1	3	3	2	2	2	3	2	4	5	3	2	2	3	2	2	4	2	3	3	5	1	3	2
20140123 B0751	32081	M	10	IS	Strongly agree	1	1	5	1	3	1	2	2	2	4	2	2	4	3	2	1	4	2	4	1	5	1	2	1
20140123 B0752	36180	F	10	IS	Strongly agree	2	3	2	5	2	2	3	2	2	5	2	2	2	3	1	3	5	2	2	2	4	1	3	1
20140123 B0753	36171	M	11	IS	Strongly agree	2	2	4	2	2	2	3	2	4	5	4	3	2	2	3	2	4	4	4	2	4	1	3	4
20140123 B0754	32896	-	12	IS	Strongly agree	1	1	5	5	2	2	2	1	2	4	2	4	1	2	2	2	5	2	1	2	5	2	2	1
20140123 B0755	32887	M	12	IS	Strongly agree	1	1	4	5	2	1	2	1	2	4	-	2	2	4	2	2	5	1	5	2	5	2	2	2
20140123 B0756	32878	F	12	IS	Agree	1	1	5	5	2	2	2	2	3	5	3	1	3	2	2	2	5	2	2	1	5	2	3	2
20140123 B0757	31291	M	12	IS	Strongly agree	1	2	5	5	2	2	2	1	-	5	1	1	1	2	2	2	5	1	1	2	5	4	2	2
20140123 B0758	31237	M	12	IS	Strongly agree	1	3	4	3	3	3	2	2	3	2	1	2	2	3	2	3	4	2	2	3	3	2	3	3
20140123 B0759	31282	M	12	IS	Strongly agree	2	2	4	3	2	2	3	2	3	4	3	3	2	3	3	2	4	2	3	2	4	1	3	2
20140123 B0760	31264	F	12	IS	Agree	2	3	3	4	3	2	3	2	4	5	4	4	2	3	1	4	4	2	2	3	4	1	5	2
20140123 B0761	31316	-	12	IS	Agree	2	1	4	1	2	2	2	2	2	4	2	2	2	3	2	2	5	2	4	2	5	2	4	1
20140123 B1705	50193	M	7	SS	Strongly agree	3	2	3	3	2	1	2	1	2	5	2	1	1	2	2	3	4	1	1	1	4	1	2	1
20140123 B1706	50166	M	7	SS	Strongly agree	2	2	3	#NULL!	1	1	&	2	2	4	3	1	2	3	2	3	5	2	3	1	3	1	2	3
20140123 B1707	43492	M	8	SS	Agree	2	2	1	2	1	1	3	1	4	4	3	1	1	3	2	2	5	1	2	1	5	3	4	2
20140123 B1708	43517	F	10	SS	Strongly agree	2	2	4	4	2	2	4	1	2	4	2	2	2	4	1	3	4	1	3	2	4	1	2	1
20140123 B1709	43526	F	10	SS	Strongly agree	3	2	2	4	1	1	2	1	2	5	3	2	1	3	2	2	5	2	3	2	4	2	3	2
20140123 B1710	44431	F	10	SS	Agree	2	2	4	4	2	2	3	1	2	5	2	2	2	4	3	3	4	1	2	3	5	1	3	1
20140123 B1711	44963	M	9	SS	Strongly agree	2	2	1	4	2	2	3	2	5	5	3	3	3	3	2	5	4	2	2	2	4	1	3	2
20140123 B1712	44927	F	11	SS	Agree	2	3	3	3	2	2	3	1	3	5	3	2	2	4	2	2	3	1	3	2	4	2	3	2
20140123 B1713	44936	F	10	SS	Agree	2	1	4	4	1	1	3	2	2	5	3	2	3	4	2	2	4	2	2	2	5	1	2	1
20140123 B1714	44884	F	11	--	Agree	1	1	5	5	1	3	3	2	2	5	3	2	2	3	3	2	5	2	2	1	5	1	3	1
20140123 B1715	44893	M	11	--	Strongly agree	2	2	3	4	2	1	3	2	2	5	3	3	2	2	1	1	3	2	3	1	5	1	2	1
20140123 B1716	45054	F	8	SS	Strongly agree	1	2	4	4	1	2	4	2	2	5	4	1	2	3	3	2	5	1	3	1	5	1	4	2
20140123 B1717	45045	F	8	SS	Strongly agree	2	2	1	5	3	2	2	4	3	5	5	1	2	3	4	4	4	2	4	1	5	2	3	2
20140123 B1718	45027	F	8	SS	Agree	4	2	3	4	3	1	3	3	2	4	3	2	2	2	3	3	4	1	2	1	3	2	3	1
20140123 B1325	69678	F	13	SS	Agree	1	1	5	4	2	1	2	2	-	4	2	2	2	2	-	1	5	1	3	2	4	2	2	1
20140123 B1326	69678	F	13	SS	Agree	1	1	5	4	2	1	2	2	-	4	2	2	2	2	-	1	5	1	3	2	4	2	2	1
20140123 B1327	69678	F	13	SS	Agree	1	1	5	4	2	1	2	2	-	4	2	2	2	2	-	1	5	1	3	2	4	2	2	1
20140123 B1328	69678	F	12	SS	Agree	1	1	5	4	2	1	2	2	-	4	2	2	2	2	-	1	5	1	3	2	4	2	2	1
20140123 B1329	69678	F	12	SS	Agree	1	1	5	4	2	1	2	2	-	4	2	2	2	2	-	1	5	1	3	2	4	2	2	1
20140123 B1330	69678	F	12	SS	Agree	1	1	5	4	2	1	2	2	-	4	2	2	2	2	-	1	5	1	3	2	4	2	2	1
20140123 B1331	66402	F	12	SS	Neither agree nor disagree or unsure	3	2	3	3	2	3	3	3	3	3	3	3	3	3	3	3	3	3	3	3	3	2	3	2
20140123 B1332	66271	M	12	SS	Agree	2	3	3	3	2	3	4	2	3	4	3	2	2	3	2	3	5	3	2	4	4	2	3	2
20140123 B1333	66262	F	12	SS	Neither agree nor disagree or unsure	3	3	3	3	3	2	2	3	3	3	3	3	3	3	3	3	4	1	3	2	3	1	3	3
20140123 B1334	66396	F	11	SS	Agree	3	3	4	3	2	3	3	3	4	4	3	3	2	3	3	3	3	2	3	2	4	2	3	3
20140123 B1335	66369	F	12	SS	Agree	3	3	4	3	3	2	3	2	2	4	3	3	2	3	-	3	3	2	3	2	4	2	3	2
20140123 B1336	66350	F	12	SS	Agree	2	2	4	4	2	2	3	2	3	5	3	3	1	4	2	2	4	1	3	3	4	1	3	2
20140123 B1337	66253	F	12	SS	Agree	2	2	5	4	2	2	2	2	2	2	3	2	2	2	2	2	5	2	3	2	4	3	2	2
20140123 B1338	66280	F	12	--	Agree	2	2	3	4	2	2	3	2	3	4	3	2	2	3	2	3	4	2	3	2	4	2	3	2
20140123 B0382	21342	M	8	SS	Strongly agree	2	2	4	5	1	1	3	4	5	5	1	1	2	3	3	1	4	1	2	1	5	1	3	2
20140123 B0383	21379	F	8	SS	Agree	3	3	3	3	2	1	3	3	3	4	3	2	2	3	2	3	4	2	3	3	3	2	3	2
20140123 B0384	21290	M	8	SS	Strongly agree	3	2	4	4	1	1	4	2	-	5	2	2	1	2	3	2	5	2	2	2	3	1	1	2
20140123 B0385	21272	M	8	SS	Agree	3	2	3	4	1	1	3	2	2	5	4	4	3	3	2	1	4	2	4	3	4	1	2	5
20140123 B0386	21281	M	8	SS	Strongly agree	5	1	1	3	2	2	3	2	3	3	3	3	2	3	5	1	3	3	3	5	3	1	3	3
20140123 B0387	21360	F	8	SS	Disagree	4	5	1	1	3	2	2	2	3	3	2	2	2	3	2	1	3	2	5	1	5	1	2	3
20140123 B0388	21351	F	8	SS	Agree	3	5	4	4	1	1	3	2	1	3	2	3	2	1	1	3	4	2	2	3	2	1	3	1
20140123 B0389	21397	-	8	SS	Strongly agree	2	1	1	4	1	1	2	3	1	5	1	1	1	2	2	3	4	1	3	1	2	1	1	1
20140123 B0390	21421	F	8	SS	Agree	1	4	3	2	1	2	2	2	4	5	2	1	2	1	3	1	5	1	1	3	4	2	3	1
20140123 B0391	18528	M	7	--	Agree	2	4	5	2	4	1	-	3	3	5	1	2	1	2	1	3	4	1	5	2	3	1	1	&
20140123 B0392	18777	F	7	SS	Strongly agree	1	2	3	5	1	1	4	2	2	5	2	4	1	2	1	3	5	1	1	2	4	2	3	2
20140123 B0393	18537	F	7	SS	Strongly agree	1	1	3	1	1	1	1	1	2	5	3	3	1	3	1	3	5	1	3	&	3	1	4	5
20140123 B0394	18607	M	7	SS	Strongly agree	4	1	1	5	2	3	3	1	4	5	3	1	4	2	2	3	5	3	1	2	2	2	2	1
20140123 B0395	18652	M	7	SS	Strongly agree	2	1	4	5	2	2	4	2	3	5	2	1	1	4	2	3	4	1	2	2	3	2	1	1
20140123 B0762	31273	M	12	IS	Strongly agree	1	1	4	4	2	2	2	2	2	4	2	2	2	3	2	3	5	1	4	2	4	5	2	2
20140123 B0763	33039	F	13	IS	Agree	2	2	4	4	3	2	2	2	3	4	2	2	3	4	2	2	5	2	3	2	4	2	2	3
20140123 B0764	31255	F	12	IS	Agree	2	2	4	2	2	2	2	2	2	5	2	2	2	3	2	1	5	2	2	2	4	2	4	2
20140123 B0765	34245	M	10	IS	Strongly agree	1	2	2	4	1	1	4	2	3	5	4	1	1	3	1	3	5	2	4	3	5	1	3	1
20140123 B0766	34254	M	10	IS	Strongly agree	2	2	2	4	2	3	3	2	4	4	2	1	4	4	1	4	5	2	2	1	5	2	4	2
20140123 B0767	34263	M	10	IS	Strongly agree	1	2	4	3	2	1	4	1	5	5	4	2	2	4	2	3	4	3	3	3	4	2	5	2
20140123 B0768	34272	M	10	IS	Strongly agree	2	2	2	4	4	1	3	1	5	4	4	3	2	4	2	5	4	2	4	3	5	4	4	3
20140123 B0769	34689	M	10	IS	Strongly agree	1	1	4	5	2	2	3	2	3	5	2	2	1	5	2	2	5	2	1	2	5	2	2	1
20140123 B0770	34698	M	10	IS	Strongly agree	1	3	3	2	2	1	3	2	1	5	4	2	2	3	3	3	4	3	2	3	3	4	3	2
20140123 B0771	34704	M	10	IS	Neither agree nor disagree or unsure	3	2	3	4	1	3	5	2	3	5	4	1	4	3	4	3	5	2	2	3	5	1	5	3
20140123 B0772	34713	M	10	IS	Agree	2	2	4	4	2	1	3	1	4	5	4	3	3	2	1	3	5	1	4	2	4	1	4	2
20140123 B0773	34740	M	10	IS	Agree	2	2	4	4	2	2	3	2	3	5	3	3	2	3	3	2	5	2	2	2	4	1	3	3
20140123 B0774	34731	M	10	IS	Strongly agree	2	2	3	3	2	1	3	2	3	4	3	2	3	4	2	3	5	2	3	1	4	1	3	3
20140123 B0775	34722	M	10	IS	Strongly agree	2	1	3	4	2	2	2	1	2	5	3	1	2	2	2	2	5	2	2	2	4	2	2	2
20140123 B0396	18722	F	7	SS	Agree	2	1	3	4	2	#NULL!	4	1	2	5	2	4	3	4	1	1	2	3	3	1	2	1	2	-
20140123 B0397	18625	F	7	SS	Strongly agree	2	2	3	1	3	1	3	2	2	5	3	2	1	1	2	2	4	2	3	1	2	1	3	3
20140123 B0398	18634	F	7	SS	Strongly agree	5	2	2	4	4	1	2	2	3	5	3	3	2	3	1	1	4	2	2	1	3	4	3	2
20140123 B0399	18519	F	7	SS	Agree	3	2	4	3	2	1	3	3	2	5	3	3	2	4	2	3	5	3	1	3	3	2	3	2
20140123 B0400	18564	M	7	SS	Strongly agree	2	1	4	5	1	2	3	1	2	5	2	2	2	2	2	1	5	1	2	1	1	2	2	2
20140123 B0401	18494	M	7	SS	Strongly agree	1	2	3	5	1	1	3	1	2	4	2	1	1	1	3	3	5	2	1	1	2	1	3	1
20140123 B0402	18616	F	7	SS	Agree	3	3	3	5	1	1	1	2	2	4	1	2	1	2	2	4	5	3	2	3	2	1	3	1
20140123 B0404	25803	M	10	IS	Strongly disagree	3	4	3	4	2	4	3	3	4	4	4	3	3	3	3	2	5	3	2	2	2	5	3	2
20140123 B0405	25849	M	10	SS	Strongly agree	3	1	3	4	2	2	4	2	5	5	3	3	3	4	2	2	4	2	2	2	4	1	2	2
20140123 B0406	25876	-	10	IS	Agree	2	3	1	3	1	2	2	2	3	5	3	2	2	3	2	2	3	2	4	1	4	2	2	1
20140123 B0407	25885	F	10	IS	Neither agree nor disagree or unsure	5	2	2	3	2	3	4	3	3	4	2	2	4	4	2	3	3	2	2	3	4	2	3	2
20140123 B0408	25919	M	10	--	Strongly agree	2	2	4	4	3	2	2	1	2	5	2	2	1	3	1	2	5	1	3	3	3	1	2	2
20140123 B0409	25955	M	10	SS	Strongly agree	1	1	3	5	1	2	2	1	3	3	1	1	3	2	2	3	5	1	1	1	4	2	1	2
20140123 B0410	25830	M	10	SS	Agree	2	1	2	2	1	2	2	2	3	5	1	1	1	3	2	2	4	2	3	2	5	1	2	2
20140123 B1339	66299	F	12	--	Neither agree nor disagree or unsure	2	4	2	4	4	2	3	2	3	4	4	4	3	3	3	3	3	2	2	4	3	2	3	4
20140123 B1340	66305	F	12	SS	Agree	2	3	3	3	2	2	3	2	2	3	2	2	2	3	2	2	4	2	2	2	3	2	2	3
20140123 B1341	42648	M	7	SS	Strongly agree	1	2	4	5	2	2	4	1	3	4	2	1	2	4	2	3	4	2	2	2	2	1	2	2
20140123 B1342	50519	M	11	SS	Strongly agree	1	1	2	5	2	#NULL!	1	1	5	4	1	1	1	2	1	1	5	1	1	1	2	1	3	1
20140123 B1343	50500	M	11	SS	Agree	2	2	3	3	2	2	2	2	3	3	3	2	2	3	3	2	2	2	4	2	4	2	2	2
20140123 B1344	50537	M	10	SS	Strongly agree	1	2	5	5	2	2	3	1	4	5	5	4	3	4	3	2	5	1	4	2	5	2	3	1
20140123 B1345	42985	M	8	SS	Agree	2	2	3	4	2	2	3	2	2	4	2	2	2	4	2	2	4	2	2	2	2	2	2	2
20140123 B1346	42976	M	8	SS	Agree	2	1	3	4	1	1	3	1	4	5	2	3	3	1	2	-	5	2	4	2	4	1	3	1
20140123 B1347	42967	M	8	SS	Agree	1	1	4	5	1	1	3	1	3	5	1	1	2	2	1	2	5	2	1	2	3	1	2	1
20140123 B1348	42541	F	7	--	Agree	3	1	2	5	3	1	3	3	4	2	3	2	1	3	3	2	4	2	3	2	2	1	4	2
20140123 B1349	42532	F	7	--	Agree	3	2	3	4	2	1	2	2	2	4	2	2	2	2	2	1	4	3	2	2	2	2	3	2
20140123 B1350	42949	M	9	SS	Agree	2	2	3	4	1	1	4	2	2	4	2	2	1	2	2	2	4	2	2	2	3	1	3	3
20140123 B1351	42958	M	9	SS	Agree	2	2	4	4	2	2	3	2	3	4	3	3	2	3	2	2	3	2	3	3	5	2	3	3
20140123 B1352	42675	F	10	SS	Agree	2	1	3	4	2	2	3	2	2	4	3	2	3	4	2	2	4	1	3	2	4	2	3	2
20140123 B1719	45036	F	8	SS	Neither agree nor disagree or unsure	2	2	3	4	2	1	2	2	3	2	2	1	1	2	3	3	5	2	3	2	3	1	4	2
20140123 B1720	45009	F	9	SS	Neither agree nor disagree or unsure	4	2	4	4	2	3	3	3	2	5	3	3	&	3	4	4	3	4	3	2	3	2	3	2
20140123 B1721	44909	F	9	SS	Neither agree nor disagree or unsure	3	2	3	4	3	2	3	2	3	4	2	3	2	2	3	2	4	2	3	3	3	2	3	2
20140123 B1722	45018	F	9	SS	Agree	4	3	3	2	3	3	3	2	3	4	3	3	2	3	2	3	4	3	3	4	3	2	3	2
20140123 B1723	44945	-	10	SS	Neither agree nor disagree or unsure	2	2	4	4	2	2	3	2	2	5	3	2	4	4	1	2	5	2	3	2	3	2	3	1
20140123 B1724	45072	M	7	SS	Agree	3	2	3	5	2	1	3	2	2	5	4	2	2	2	2	2	5	1	4	1	5	1	4	2
20140123 B1725	45063	F	7	SS	Neither agree nor disagree or unsure	1	1	5	5	2	2	4	2	3	5	2	2	1	2	1	2	5	1	1	2	3	1	3	1
20140123 B1726	44990	M	7	SS	Agree	3	1	2	4	3	2	2	2	1	4	2	1	2	3	3	3	4	2	2	3	2	1	2	2
20140123 B1727	45780	M	10	SS	Strongly agree	1	4	2	3	2	1	4	2	5	5	5	1	2	4	2	3	5	4	2	1	5	1	4	2
20140123 B1728	45762	-	10	--	Strongly agree	1	1	4	4	1	1	3	1	2	5	3	3	2	4	1	3	5	1	3	1	5	1	3	1
20140123 B1729	48309	F	10	SS	Agree	3	2	3	4	3	2	3	2	2	3	2	2	2	3	2	2	4	2	2	2	4	1	2	3
20140123 B1730	48257	M	8	SS	Agree	3	2	4	5	2	2	2	2	3	4	2	2	2	2	2	3	5	2	2	3	4	2	3	2
20140123 B1731	48132	F	7	SS	Strongly agree	3	3	4	3	3	3	3	3	3	4	3	2	3	2	2	2	4	2	2	1	3	2	3	2
20140123 B1732	48141	M	7	SS	#NULL!	#NULL!	3	3	4	#NULL!	2	3	-	3	-	-	-	2	-	1	2	4	2	-	3	3	1	-	1
20140123 B0776	34777	M	10	IS	Agree	1	2	3	3	1	2	4	1	5	5	2	1	1	2	1	4	5	2	3	2	4	2	4	1
[truncated: 635 more rows]
