# Supplementary material for: The representation of scientific research in the national curriculum and secondary school pupils’ perceptions of research, its function, usefulness and value to their lives
Source: F1000Res. 2016 Feb 12;4:1442. Originally published 2015 Dec 14. [Version 2] doi: 10.12688/f1000research.7449.2 (PMC4722701; doi:10.12688/f1000research.7449.2)
Supplement: Compiled teacher:pupil data set — The complete data set of the teacher responses with a random stratified sample of the pupil responses. The data is anonymised. The question number can be related to the actual question by referring to the questionnaire in the supplementary information. The Likert scale is as follows; 1:strongly disagree; 2:disagree; 3:neither agree nor disagree or unsure; 4:agree; 5:strongly agree. [file f1000research-4-8589-s0001.tgz › 114c77bb-b419-48cf-af4e-7543aeb4fab2_fd0b353b-5f13-445c-b81a-e07b47cc4b38_Compiled_teacher_pupil_dataset.xlsx]

## Sheet: Compiled teacher pupil dataset
Type	School	Q1	Q2	Q3	Q4	Q5	Q6	Q7	Q8	Q9	Q10	Q11	Q12	Q13	Q14	Q15	Q16	Q17	Q18	Q19	Q20	Q21	Q22	Q23	Q24	Q25	Spare1	Spare2	Spare3	QC2	Q15C	Q8C	Q20C	Q25C	Q13C	Q14C	Q9C	Q16C	Q19C	Q22C	Q1C	Q3C	Q4C	Q5C	Q6C	Q7C	Q10C	Q11C	Q12C
Teacher	Independent	4	3	3	4	2	5	3	3	3	3	3	3	3	3	3	3	3	3	3	3	2	1	1	3	2	#NULL!	#NULL!	#NULL!	2	2	2	2	1	2	2	2	2	2	1	3	2	3	1	3	2	2	2	2
Teacher	Independent	2	1	4	2	3	4	2	2	5	2	3	5	3	3	2	5	2	3	3	4	1	3	5	5	2	#NULL!	#NULL!	#NULL!	1	1	1	3	1	2	2	3	3	2	2	1	3	1	2	3	1	1	2	3
Teacher	State	2	1	1	5	1	2	1	1	1	1	5	1	1	5	5	1	1	5	1	5	1	5	1	5	1	#NULL!	#NULL!	#NULL!	1	3	1	3	1	1	3	1	1	1	3	1	1	3	1	1	1	1	3	1
Teacher	State	1	1	2	1	2	3	3	2	1	4	1	2	2	1	1	2	2	4	2	2	2	4	3	2	3	#NULL!	#NULL!	#NULL!	1	1	1	1	2	1	1	1	1	1	3	1	1	1	1	2	2	3	1	1
Teacher	State	1	1	1	3	2	3	2	2	1	4	4	2	1	1	1	1	3	4	1	4	4	5	2	4	2	#NULL!	#NULL!	#NULL!	1	1	1	3	1	1	1	1	1	1	3	1	1	2	1	2	1	3	3	1
Teacher	State	2	1	3	2	3	4	2	4	2	5	5	1	1	3	5	3	5	3	2	2	4	5	1	5	2	#NULL!	#NULL!	#NULL!	1	3	3	1	1	1	2	1	2	1	3	1	2	1	2	3	1	3	3	1
Teacher	State	1	2	3	4	3	3	2	2	2	4	3	2	2	2	2	3	3	4	2	3	3	2	3	4	4	#NULL!	#NULL!	#NULL!	1	1	1	2	3	1	1	1	2	1	1	1	2	3	2	2	1	3	2	1
Teacher	State	1	2	2	4	4	3	2	1	2	3	2	2	1	1	1	3	2	4	2	3	2	3	2	2	3	#NULL!	#NULL!	#NULL!	1	1	1	2	2	1	1	1	2	1	2	1	1	3	3	2	1	2	1	1
Teacher	State	1	2	3	3	2	2	1	1	1	2	4	2	2	2	3	5	3	4	1	3	2	4	4	1	1	#NULL!	#NULL!	#NULL!	1	2	1	2	1	1	1	1	3	1	3	1	2	2	1	1	1	1	3	1
Teacher	State	1	1	1	3	5	1	1	1	1	1	5	4	3	2	3	1	1	5	1	5	1	5	1	1	1	#NULL!	#NULL!	#NULL!	1	2	1	3	1	2	1	1	1	1	3	1	1	2	3	1	1	1	3	3
Teacher	State	1	3	4	2	2	1	2	4	2	4	3	3	2	4	2	2	3	3	3	4	4	4	1	4	2	#NULL!	#NULL!	#NULL!	2	1	3	3	1	1	3	1	1	2	3	1	3	1	1	1	1	3	2	2
Teacher	State	1	2	4	2	4	3	2	4	2	4	4	2	2	2	2	2	3	4	2	3	3	4	2	4	1	#NULL!	#NULL!	#NULL!	1	1	3	2	1	1	1	1	1	1	3	1	3	1	3	2	1	3	3	1
Teacher	State	1	3	3	2	2	1	2	2	2	4	4	2	1	1	2	3	3	2	2	2	3	4	3	4	2	#NULL!	#NULL!	#NULL!	2	1	1	1	1	1	1	1	2	1	3	1	2	1	1	1	1	3	3	1
Teacher	State	1	1	2	4	2	3	1	2	2	5	4	2	3	3	2	1	4	4	1	2	3	4	2	4	1	#NULL!	#NULL!	#NULL!	1	1	1	1	1	2	2	1	1	1	3	1	1	3	1	2	1	3	3	1
Teacher	State	1	1	2	4	3	2	1	1	1	2	4	1	1	1	2	2	1	5	1	1	1	5	1	2	1	#NULL!	#NULL!	#NULL!	1	1	1	1	1	1	1	1	1	1	3	1	1	3	2	1	1	1	3	1
Teacher	State	1	3	4	2	1	2	1	2	3	5	4	4	1	3	3	1	2	2	3	1	2	4	1	5	1	#NULL!	#NULL!	#NULL!	2	2	1	1	1	1	2	2	1	2	3	1	3	1	1	1	1	3	3	3
Teacher	State	3	3	4	2	4	4	2	2	2	3	2	3	3	3	3	2	3	4	2	2	3	4	4	3	2	#NULL!	#NULL!	#NULL!	2	2	1	1	1	2	2	1	1	1	3	2	3	1	3	3	1	2	1	2
Teacher	State	1	3	3	4	2	2	4	5	2	5	4	2	2	1	2	1	3	4	2	2	4	4	2	4	2	#NULL!	#NULL!	#NULL!	2	1	3	1	1	1	1	1	1	1	3	1	2	3	1	1	3	3	3	1
Teacher	State	1	2	4	3	1	3	1	1	1	1	4	1	1	1	1	1	1	4	1	3	1	5	1	1	2	#NULL!	#NULL!	#NULL!	1	1	1	2	1	1	1	1	1	1	3	1	3	2	1	2	1	1	3	1
Teacher	State	1	1	2	2	2	1	2	1	2	2	5	3	3	2	3	2	2	5	1	4	2	5	1	1	1	#NULL!	#NULL!	#NULL!	1	2	1	3	1	2	1	1	1	1	3	1	1	1	1	1	1	1	3	2
Teacher	State	1	2	3	4	3	2	2	2	1	2	4	1	3	2	2	2	2	5	1	2	2	4	1	3	2	#NULL!	#NULL!	#NULL!	1	1	1	1	1	2	1	1	1	1	3	1	2	3	2	1	1	1	3	1
Teacher	State	1	1	4	4	3	3	2	2	2	4	4	2	1	4	3	2	1	5	1	2	1	5	2	2	1	#NULL!	#NULL!	#NULL!	1	2	1	1	1	1	3	1	1	1	3	1	3	3	2	2	1	3	3	1
Teacher	State	1	3	3	1	1	1	3	1	1	5	2	2	2	1	2	2	4	3	2	3	5	2	1	5	1	#NULL!	#NULL!	#NULL!	2	1	1	2	1	1	1	1	1	1	1	1	2	1	1	1	2	3	1	1
Teacher	State	1	3	4	2	2	4	2	3	1	4	1	2	2	1	1	2	3	2	2	1	1	1	4	4	4	#NULL!	#NULL!	#NULL!	2	1	2	1	3	1	1	1	1	1	1	1	3	1	1	3	1	3	1	1
Teacher	State	1	1	1	5	5	1	1	1	1	1	5	5	1	5	5	1	1	5	1	3	1	5	1	1	1	#NULL!	#NULL!	#NULL!	1	3	1	2	1	1	3	1	1	1	3	1	1	3	3	1	1	1	3	3
Teacher	State	1	1	2	3	2	3	1	2	1	3	5	4	4	4	2	1	3	5	1	2	2	5	1	3	3	#NULL!	#NULL!	#NULL!	1	1	1	1	2	3	3	1	1	1	3	1	1	2	1	2	1	2	3	3
Teacher	State	3	4	4	4	4	4	3	2	2	5	3	3	3	4	3	4	4	3	3	2	4	2	4	3	2	#NULL!	#NULL!	#NULL!	3	2	1	1	1	2	3	1	3	2	1	2	3	3	3	3	2	3	2	2
Teacher	State	1	1	1	3	5	1	2	1	1	1	5	3	2	3	2	2	1	5	1	1	1	5	1	1	2	#NULL!	#NULL!	#NULL!	1	1	1	1	1	1	2	1	1	1	3	1	1	2	3	1	1	1	3	2
Teacher	State	1	2	4	4	1	3	2	2	1	4	3	2	3	2	5	1	4	2	1	1	2	3	1	4	2	#NULL!	#NULL!	#NULL!	1	3	1	1	1	2	1	1	1	1	2	1	3	3	1	2	1	3	2	1
Teacher	State	1	1	2	4	4	1	1	1	1	1	4	3	3	1	1	1	1	5	1	4	1	1	1	1	1	#NULL!	#NULL!	#NULL!	1	1	1	3	1	2	1	1	1	1	1	1	1	3	3	1	1	1	3	2
Teacher	State	1	1	2	3	2	3	2	2	2	3	5	2	1	2	3	2	3	5	2	2	2	5	4	3	1	#NULL!	#NULL!	#NULL!	1	2	1	1	1	1	1	1	1	1	3	1	1	2	1	2	1	2	3	1
Teacher	State	2	3	3	3	2	3	2	2	2	4	4	3	3	3	3	2	3	4	2	3	3	4	1	3	2	#NULL!	#NULL!	#NULL!	2	2	1	2	1	2	2	1	1	1	3	1	2	2	1	2	1	3	3	2
Teacher	State	1	1	1	2	5	2	1	3	2	3	5	4	4	2	2	1	3	5	1	4	3	5	1	3	1	#NULL!	#NULL!	#NULL!	1	1	2	3	1	3	1	1	1	1	3	1	1	1	3	1	1	2	3	3
Teacher	State	2	2	4	5	2	3	2	2	1	4	2	2	2	1	3	2	4	4	1	1	3	3	2	4	2	#NULL!	#NULL!	#NULL!	1	2	1	1	1	1	1	1	1	1	2	1	3	3	1	2	1	3	1	1
Teacher	State	1	1	3	2	1	2	3	1	1	4	3	3	2	1	1	4	4	2	1	1	4	1	2	4	2	#NULL!	#NULL!	#NULL!	1	1	1	1	1	1	1	1	3	1	1	1	2	1	1	1	2	3	2	2
Teacher	State	2	2	3	4	4	2	2	2	2	3	5	2	2	2	3	3	3	5	1	3	2	5	2	3	2	#NULL!	#NULL!	#NULL!	1	2	1	2	1	1	1	1	2	1	3	1	2	3	3	1	1	2	3	1
Teacher	State	2	3	4	2	2	3	2	3	2	4	2	2	2	2	2	3	3	4	2	2	4	3	4	3	2	#NULL!	#NULL!	#NULL!	2	1	2	1	1	1	1	1	2	1	2	1	3	1	1	2	1	3	1	1
Teacher	State	2	3	3	3	3	3	2	2	2	3	3	3	3	4	2	2	3	3	2	3	3	3	3	3	2	#NULL!	#NULL!	#NULL!	2	1	1	2	1	2	3	1	1	1	2	1	2	2	2	2	1	2	2	2
Teacher	State	2	2	3	3	4	3	2	1	2	4	2	1	1	2	2	1	3	3	2	4	3	2	3	3	3	#NULL!	#NULL!	#NULL!	1	1	1	3	2	1	1	1	1	1	1	1	2	2	3	2	1	3	1	1
Teacher	State	1	2	4	2	1	4	2	1	3	5	2	1	3	1	1	1	3	1	1	3	3	2	3	3	2	#NULL!	#NULL!	#NULL!	1	1	1	2	1	2	1	2	1	1	1	1	3	1	1	3	1	3	1	1
Teacher	State	2	2	3	4	4	3	2	2	2	4	2	2	2	2	3	2	3	2	2	3	2	3	3	4	2	#NULL!	#NULL!	#NULL!	1	2	1	2	1	1	1	1	1	1	2	1	2	3	3	2	1	3	1	1
Teacher	State	1	1	2	1	5	1	1	1	1	1	2	2	1	1	1	1	1	5	1	4	1	5	1	1	1	#NULL!	#NULL!	#NULL!	1	1	1	3	1	1	1	1	1	1	3	1	1	1	3	1	1	1	1	1
Teacher	State	1	1	1	3	5	4	1	2	2	2	5	2	1	1	1	1	4	5	1	1	1	5	1	2	2	#NULL!	#NULL!	#NULL!	1	1	1	1	1	1	1	1	1	1	3	1	1	2	3	3	1	1	3	1
Teacher	State	3	1	1	4	5	2	1	5	1	2	5	3	1	2	1	1	2	5	1	1	2	5	1	3	3	#NULL!	#NULL!	#NULL!	1	1	3	1	2	1	1	1	1	1	3	2	1	3	3	1	1	1	3	2
Teacher	State	1	1	3	3	3	2	1	3	3	3	4	2	2	2	2	3	1	4	2	3	3	3	2	3	2	#NULL!	#NULL!	#NULL!	1	1	2	2	1	1	1	2	2	1	2	1	2	2	2	1	1	2	3	1
Teacher	Independent	1	1	1	1	1	2	1	1	1	1	5	4	5	5	3	1	1	5	1	1	1	5	1	1	1	#NULL!	#NULL!	#NULL!	1	2	1	1	1	3	3	1	1	1	3	1	1	1	1	1	1	1	3	3
Teacher	State	1	1	3	4	2	4	2	1	2	4	2	2	1	2	2	2	3	4	3	2	2	4	4	4	3	#NULL!	#NULL!	#NULL!	1	1	1	1	2	1	1	1	1	2	3	1	2	3	1	3	1	3	1	1
Teacher	Independent	4	5	5	3	2	4	4	4	5	4	1	2	5	4	2	3	2	1	5	3	5	1	5	5	5	#NULL!	#NULL!	#NULL!	3	1	3	2	3	3	3	3	2	3	1	3	3	2	1	3	3	3	1	1
Teacher	State	2	3	3	3	2	4	2	1	3	4	4	3	2	2	4	2	1	3	2	2	1	1	4	3	2	#NULL!	#NULL!	#NULL!	2	3	1	1	1	1	1	2	1	1	1	1	2	2	1	3	1	3	3	2
Teacher	State	2	1	1	4	5	1	2	2	2	1	4	4	3	3	3	4	3	5	2	3	2	5	1	2	1	#NULL!	#NULL!	#NULL!	1	2	1	2	1	2	2	1	3	1	3	1	1	3	3	1	1	1	3	3
Teacher	Independent	1	3	1	1	4	1	1	1	3	4	2	1	1	3	2	4	5	4	4	4	3	1	1	5	3	#NULL!	#NULL!	#NULL!	2	1	1	3	2	1	2	2	3	3	1	1	1	1	3	1	1	3	1	1
Teacher	State	1	1	5	5	4	4	1	4	4	3	1	1	5	1	1	1	1	1	1	1	1	4	5	5	3	#NULL!	#NULL!	#NULL!	1	1	3	1	2	3	1	3	1	1	3	1	3	3	3	3	1	2	1	1
Teacher	State	1	1	3	4	3	2	2	2	1	1	4	2	2	2	4	2	2	5	2	3	2	4	2	2	2	#NULL!	#NULL!	#NULL!	1	3	1	2	1	1	1	1	1	1	3	1	2	3	2	1	1	1	3	1
Teacher	State	1	1	1	5	1	1	1	1	1	1	5	3	3	3	3	3	1	5	1	5	1	5	1	1	3	#NULL!	#NULL!	#NULL!	1	2	1	3	2	2	2	1	2	1	3	1	1	3	1	1	1	1	3	2
Pupil	SS	1	1	1	5	5	2	1	3	2	2	5	5	2	4	4	3	2	5	2	3	1	5	1	3	2	#NULL!	#NULL!	#NULL!	1	3	2	2	1	1	3	1	2	1	3	1	1	3	3	1	1	1	3	3
Pupil	SS	1	1	2	5	3	2	4	2	2	2	2	2	2	1	2	4	5	5	1	2	4	5	2	4	4	#NULL!	#NULL!	#NULL!	1	1	1	1	3	1	1	1	3	1	3	1	1	3	2	1	3	1	1	1
Pupil	SS	1	4	2	1	2	4	1	1	1	2	5	3	4	4	2	1	2	3	2	3	3	5	1	3	1	#NULL!	#NULL!	#NULL!	3	1	1	2	1	3	3	1	1	1	3	1	1	1	1	3	1	1	3	2
Pupil	SS	1	1	1	1	5	1	1	5	1	2	3	1	1	1	2	1	1	5	1	1	1	1	1	3	1	#NULL!	#NULL!	#NULL!	1	1	3	1	1	1	1	1	1	1	1	1	1	1	3	1	1	1	2	1
Pupil	SS	2	1	1	2	3	2	1	2	2	1	5	3	3	3	3	1	3	5	2	2	3	5	1	3	2	#NULL!	#NULL!	#NULL!	1	2	1	1	1	2	2	1	1	1	3	1	1	1	2	1	1	1	3	2
Pupil	IS	1	1	2	4	4	3	1	2	2	2	4	3	1	2	4	2	2	5	1	5	2	5	1	2	2	#NULL!	#NULL!	#NULL!	1	3	1	3	1	1	1	1	1	1	3	1	1	3	3	2	1	1	3	2
Pupil	SS	2	1	1	1	5	1	1	2	2	1	4	4	1	1	2	1	1	5	1	3	2	2	1	1	2	#NULL!	#NULL!	#NULL!	1	1	1	2	1	1	1	1	1	1	1	1	1	1	3	1	1	1	3	3
Pupil	SS	3	3	2	2	5	2	2	2	3	2	2	4	2	3	3	2	2	5	3	2	3	4	1	2	2	#NULL!	#NULL!	#NULL!	2	2	1	1	1	1	2	2	1	2	3	2	1	1	3	1	1	1	1	3
Pupil	SS	2	2	2	2	3	1	2	4	2	4	5	3	2	2	&	2	3	4	2	3	2	&	1	4	2	#NULL!	#NULL!	#NULL!	1	#NULL!	3	2	1	1	1	1	1	1	#NULL!	1	1	1	2	1	1	3	3	2
Pupil	SS	1	2	1	1	2	2	1	2	3	1	3	3	3	1	2	1	1	5	1	3	4	3	1	1	1	#NULL!	#NULL!	#NULL!	1	1	1	2	1	2	1	2	1	1	2	1	1	1	1	1	1	1	2	2
Pupil	SS	1	2	2	4	4	2	2	4	2	4	4	4	4	4	4	2	4	3	2	2	1	5	2	4	2	#NULL!	#NULL!	#NULL!	1	3	3	1	1	3	3	1	1	1	3	1	1	3	3	1	1	3	3	3
Pupil	SS	1	2	-	5	5	2	1	3	2	2	5	-	2	1	4	2	2	5	1	2	1	5	1	3	-	#NULL!	#NULL!	#NULL!	1	3	2	1	#NULL!	1	1	1	1	1	3	1	#NULL!	3	3	1	1	1	3	#NULL!
Pupil	SS	1	2	1	2	5	1	1	4	2	2	5	4	1	4	3	2	1	5	2	1	1	4	1	3	1	#NULL!	#NULL!	#NULL!	1	2	3	1	1	1	3	1	1	1	3	1	1	1	3	1	1	1	3	3
Pupil	SS	1	1	2	5	5	1	1	1	1	3	5	3	2	5	3	1	2	5	2	1	1	5	5	3	1	#NULL!	#NULL!	#NULL!	1	2	1	1	1	1	3	1	1	1	3	1	1	3	3	1	1	2	3	2
Pupil	SS	2	5	1	5	5	1	2	3	3	3	5	3	3	1	3	2	3	5	2	3	2	5	4	3	3	#NULL!	#NULL!	#NULL!	3	2	2	2	2	2	1	2	1	1	3	1	1	3	3	1	1	2	3	2
Pupil	SS	2	1	1	1	5	2	2	2	2	2	5	2	4	4	4	2	2	5	2	4	2	5	1	2	4	#NULL!	#NULL!	#NULL!	1	3	1	3	3	3	3	1	1	1	3	1	1	1	3	1	1	1	3	1
Pupil	SS	1	1	1	1	5	1	1	4	1	1	5	5	2	2	4	2	1	5	2	4	1	5	2	2	1	#NULL!	#NULL!	#NULL!	1	3	3	3	1	1	1	1	1	1	3	1	1	1	3	1	1	1	3	3
Pupil	SS	1	2	2	2	4	2	2	2	1	2	1	1	1	2	2	2	1	4	1	1	1	2	1	2	2	#NULL!	#NULL!	#NULL!	1	1	1	1	1	1	1	1	1	1	1	1	1	1	3	1	1	1	1	1
Pupil	SS	2	2	2	4	3	2	2	3	2	3	4	3	3	3	3	2	2	4	2	4	2	4	2	3	2	#NULL!	#NULL!	#NULL!	1	2	2	3	1	2	2	1	1	1	3	1	1	3	2	1	1	2	3	2
Pupil	SS	2	2	1	4	5	2	1	4	2	3	5	3	1	3	2	1	3	5	2	2	1	2	1	2	2	#NULL!	#NULL!	#NULL!	1	1	3	1	1	1	2	1	1	1	1	1	1	3	3	1	1	2	3	2
Pupil	IS	2	3	2	3	4	3	3	3	1	3	5	2	2	2	4	2	2	5	2	3	2	4	2	3	2	#NULL!	#NULL!	#NULL!	2	3	2	2	1	1	1	1	1	1	3	1	1	2	3	2	2	2	3	1
Pupil	SS	1	1	3	5	1	3	3	2	2	3	5	3	2	2	1	1	2	5	1	5	3	5	5	2	2	#NULL!	#NULL!	#NULL!	1	1	1	3	1	1	1	1	1	1	3	1	2	3	1	2	2	2	3	2
Pupil	SS	1	2	1	2	5	2	1	3	2	4	5	3	1	2	3	2	1	5	2	2	3	4	2	4	2	#NULL!	#NULL!	#NULL!	1	2	2	1	1	1	1	1	1	1	3	1	1	1	3	1	1	3	3	2
Pupil	SS	1	2	1	1	1	4	2	5	2	3	2	2	2	3	1	2	2	2	3	2	4	1	3	5	1	#NULL!	#NULL!	#NULL!	1	1	3	1	1	1	2	1	1	2	1	1	1	1	1	3	1	2	1	1
Pupil	SS	1	2	2	3	3	2	2	2	2	2	4	1	1	2	2	2	2	5	2	2	2	4	2	2	2	#NULL!	#NULL!	#NULL!	1	1	1	1	1	1	1	1	1	1	3	1	1	2	2	1	1	1	3	1
Pupil	SS	1	3	3	3	3	3	1	3	3	3	3	2	2	3	2	3	3	3	3	4	1	2	1	3	3	#NULL!	#NULL!	#NULL!	2	1	2	3	2	1	2	2	2	2	1	1	2	2	2	2	1	2	2	1
Pupil	IS	3	2	2	2	4	3	1	4	1	3	4	4	2	2	3	4	2	5	2	3	2	5	5	3	2	#NULL!	#NULL!	#NULL!	1	2	3	2	1	1	1	1	3	1	3	2	1	1	3	2	1	2	3	3
Pupil	IS	1	2	2	4	4	2	1	3	2	4	5	3	2	2	3	2	2	4	2	2	3	5	1	3	3	#NULL!	#NULL!	#NULL!	1	2	2	1	2	1	1	1	1	1	3	1	1	3	3	1	1	3	3	2
Pupil	SS	1	3	2	4	4	2	1	4	2	1	4	3	2	3	2	2	2	5	2	2	1	4	2	3	1	#NULL!	#NULL!	#NULL!	2	1	3	1	1	1	2	1	1	1	3	1	1	3	3	1	1	1	3	2
Pupil	SS	1	-	1	2	5	1	1	2	2	4	4	1	2	2	1	1	1	5	1	2	3	2	1	3	2	#NULL!	#NULL!	#NULL!	#NULL!	1	1	1	1	1	1	1	1	1	1	1	1	1	3	1	1	3	3	1
Pupil	SS	2	3	3	4	3	2	3	2	2	3	5	2	2	2	2	1	3	3	2	4	3	5	2	3	2	#NULL!	#NULL!	#NULL!	2	1	1	3	1	1	1	1	1	1	3	1	2	3	2	1	2	2	3	1
Pupil	SS	3	3	5	3	1	3	3	3	3	3	3	3	3	2	4	3	3	2	3	3	3	3	2	3	3	#NULL!	#NULL!	#NULL!	2	3	2	2	2	2	1	2	2	2	2	2	3	2	1	2	2	2	2	2
Pupil	SS	2	2	2	5	4	2	2	4	2	3	5	2	2	2	4	2	2	5	2	2	1	4	1	2	2	#NULL!	#NULL!	#NULL!	1	3	3	1	1	1	1	1	1	1	3	1	1	3	3	1	1	2	3	1
Pupil	SS	1	1	2	3	2	2	3	2	2	3	5	3	3	2	2	3	2	5	2	3	1	4	2	4	2	#NULL!	#NULL!	#NULL!	1	1	1	2	1	2	1	1	2	1	3	1	1	2	1	1	2	2	3	2
Pupil	SS	1	1	2	2	4	1	2	3	1	1	4	2	1	2	2	2	3	2	2	1	2	5	2	2	1	#NULL!	#NULL!	#NULL!	1	1	2	1	1	1	1	1	1	1	3	1	1	1	3	1	1	1	3	1
Pupil	SS	2	2	3	3	3	3	2	4	2	3	4	3	3	2	3	2	3	4	3	3	2	3	2	3	2	#NULL!	#NULL!	#NULL!	1	2	3	2	1	2	1	1	1	2	2	1	2	2	2	2	1	2	3	2
Pupil	SS	1	2	1	3	5	1	1	3	1	4	5	3	1	2	4	1	3	4	1	2	1	5	1	4	1	#NULL!	#NULL!	#NULL!	1	3	2	1	1	1	1	1	1	1	3	1	1	2	3	1	1	3	3	2
Pupil	SS	1	2	1	4	2	2	1	3	2	3	5	2	2	2	2	2	1	4	1	2	1	2	1	2	2	#NULL!	#NULL!	#NULL!	1	1	2	1	1	1	1	1	1	1	1	1	1	3	1	1	1	2	3	1
Pupil	SS	1	2	1	3	4	1	2	2	2	2	3	3	1	1	3	2	2	4	1	1	1	2	2	2	1	#NULL!	#NULL!	#NULL!	1	2	1	1	1	1	1	1	1	1	1	1	1	2	3	1	1	1	2	2
Pupil	SS	1	3	2	3	4	2	1	3	2	2	4	4	2	1	3	1	2	4	1	2	3	4	1	2	2	#NULL!	#NULL!	#NULL!	2	2	2	1	1	1	1	1	1	1	3	1	1	2	3	1	1	1	3	3
Pupil	SS	2	1	1	2	5	2	2	2	2	2	4	2	2	2	2	2	2	4	2	2	2	5	1	2	1	#NULL!	#NULL!	#NULL!	1	1	1	1	1	1	1	1	1	1	3	1	1	1	3	1	1	1	3	1
Pupil	SS	1	2	2	3	3	1	2	2	3	3	3	2	2	2	2	1	&	5	3	4	1	4	3	4	2	#NULL!	#NULL!	#NULL!	1	1	1	3	1	1	1	2	1	2	3	1	1	2	2	1	1	2	2	1
Pupil	SS	2	2	1	3	4	2	&	4	1	2	5	2	4	3	4	1	1	2	3	3	1	2	1	2	-	#NULL!	#NULL!	#NULL!	1	3	3	2	#NULL!	3	2	1	1	2	1	1	1	2	3	1	#NULL!	1	3	1
Pupil	SS	2	3	2	3	4	2	2	1	2	2	5	2	2	3	3	2	2	4	2	3	2	4	2	3	2	#NULL!	#NULL!	#NULL!	2	2	1	2	1	1	2	1	1	1	3	1	1	2	3	1	1	1	3	1
Pupil	SS	1	1	1	4	4	2	1	2	2	2	5	3	1	4	1	1	4	5	2	1	1	5	2	3	2	#NULL!	#NULL!	#NULL!	1	1	1	1	1	1	3	1	1	1	3	1	1	3	3	1	1	1	3	2
Pupil	SS	2	1	2	4	3	2	2	3	3	4	4	3	3	2	3	2	2	4	3	4	2	4	2	3	3	#NULL!	#NULL!	#NULL!	1	2	2	3	2	2	1	2	1	2	3	1	1	3	2	1	1	3	3	2
Pupil	SS	2	2	2	4	2	3	2	2	2	3	4	3	3	3	3	3	3	4	2	2	2	4	2	3	2	#NULL!	#NULL!	#NULL!	1	2	1	1	1	2	2	1	2	1	3	1	1	3	1	2	1	2	3	2
Pupil	SS	1	2	2	1	5	3	2	2	4	3	5	5	1	2	3	4	4	4	2	4	1	5	2	3	2	#NULL!	#NULL!	#NULL!	1	2	1	3	1	1	1	3	3	1	3	1	1	1	3	2	1	2	3	3
Pupil	SS	1	2	3	2	2	2	1	2	3	2	4	3	1	3	3	2	3	4	2	2	3	3	2	3	2	#NULL!	#NULL!	#NULL!	1	2	1	1	1	1	2	2	1	1	2	1	2	1	1	1	1	1	3	2
Pupil	SS	1	2	2	3	3	1	1	5	2	4	4	3	2	2	4	1	4	4	2	2	2	4	1	3	1	#NULL!	#NULL!	#NULL!	1	3	3	1	1	1	1	1	1	1	3	1	1	2	2	1	1	3	3	2
Pupil	SS	3	2	2	2	4	2	2	3	2	3	4	3	2	2	3	1	3	4	3	3	3	3	2	3	2	#NULL!	#NULL!	#NULL!	1	2	2	2	1	1	1	1	1	2	2	2	1	1	3	1	1	2	3	2
Pupil	SS	1	3	3	4	2	2	2	3	2	2	5	3	2	2	4	2	3	2	2	2	2	3	1	3	2	#NULL!	#NULL!	#NULL!	2	3	2	1	1	1	1	1	1	1	2	1	2	3	1	1	1	1	3	2
Pupil	SS	3	2	2	2	4	1	1	2	1	2	4	1	1	2	2	2	3	5	1	2	4	2	2	2	2	#NULL!	#NULL!	#NULL!	1	1	1	1	1	1	1	1	1	1	1	2	1	1	3	1	1	1	3	1
Pupil	SS	2	3	2	4	4	2	2	3	2	1	5	3	2	1	2	2	3	5	2	5	1	5	2	2	2	#NULL!	#NULL!	#NULL!	2	1	2	3	1	1	1	1	1	1	3	1	1	3	3	1	1	1	3	2
[truncated: 5 more columns]
