# Supplementary material for: The representation of scientific research in the national curriculum and secondary school pupils’ perceptions of research, its function, usefulness and value to their lives
Source: F1000Res. 2016 Feb 12;4:1442. Originally published 2015 Dec 14. [Version 2] doi: 10.12688/f1000research.7449.2 (PMC4722701; doi:10.12688/f1000research.7449.2)
Supplement: Supplementary file 3 [file f1000research-4-8589-s0002.tgz]

Archive with 1 entries (1 files):
- 64924f73-e7e8-4223-930b-250e28a5e71c.docx
